# Supplementary material for: Crystal structure of (2S,4R)-ethyl 4-nitro­methyl-1-[(S)-1-phenyl­eth­yl]-6-sulfanyl­idene­piperidine-2-carboxyl­ate
Source: Acta Crystallogr E Crystallogr Commun. 2015 Jan 1;71(Pt 1):o41–2. doi: 10.1107/S2056989014026711 (PMC4331902; doi:10.1107/S2056989014026711)
Supplement: Supplementary file 1 [file e-71-00o41-sup1.cif]

##############################################################################
#                                                                            #
# This CIF contains the data in a paper accepted for publication in          #
# Acta Crystallographica Section E. It conforms to the requirements of       #
# Notes for Authors for Acta Crystallographica Section E, and has been       #
# peer reviewed under the auspices of the IUCr Commission on Journals.       #
#                                                                            #
# Full details of the Crystallographic Information File format               #
# are given in the paper "The Crystallographic Information File (CIF):       #
# a New Standard Archive File for Crystallography" by S. R. Hall, F. H.      #
# Allen and I. D. Brown [Acta Cryst. (1991), A47, 655-685].                  #
#                                                                            #
# The current version of the core CIF dictionary is obtainable from          #
# ftp://ftp.iucr.org/pub/cif_core.dic.                                       #
#                                                                            #
# Software is freely available for graphical display of the structure(s)     #
# in this CIF. For information consult the CIF software page                 #
# http://www.iucr.org/resources/cif/software.                                #
#                                                                            #
# This file may be used for bona fide research purposes within the           #
# scientific community so long as proper attribution is given to the journal # 
# article from which it was obtained.                                        #
#                                                                            #
##############################################################################
data_global
_audit_creation_method     'WinGX routine CIF_UPDATE'
_audit_conform_dict_name     cif_core.dic
_audit_conform_dict_version     2.4.3
_journal_data_validation_number     ?
_journal_date_recd_electronic     2014-12-04
_journal_date_accepted     2014-12-04
_journal_name_full     'Acta Crystallographica, Section E'
_journal_year     2015
_journal_volume     71
_journal_issue      1
_journal_page_first     o41
_journal_page_last     o42
_journal_paper_category     HO
_journal_paper_doi     10.1107/S2056989014026711
_journal_coeditor_code     SU5036
_publ_contact_author_name     'Mendoza, Angel'
_publ_contact_author_address
;
Edificio 103 E, Ciudad Universitaria, Puebla, 72570, Puebla, Mexico
;
_publ_contact_author_email     'angel.mendoza@correo.buap.mx'
_publ_contact_author_phone     '+52 222 229 55 00 ext 7297'
_publ_section_title
;\
Crystal structure of (2<i>S</i>,4<i>R</i>)-ethyl
4-nitromethyl-1-[(<i>S</i>)-1-phenylethyl]-6-sulfanylidenepiperidine-2-\
carboxylate
;
loop_
    _publ_author_name
    _publ_author_address
    'Z\'arate, Araceli'
;
Centro de Qu\'imica
ICUAP
Benem\'erita Universidad Aut\'onoma de Puebla
72570, Puebla, Puebla, Mexico
;
    'Aparicio, David'
;
Centro de Qu\'imica
ICUAP
Benem\'erita Universidad Aut\'onoma de Puebla
72570, Puebla, Puebla, Mexico
;
    'Palillero, Angel'
;
Centro de Qu\'imica
ICUAP
Benem\'erita Universidad Aut\'onoma de Puebla
72570, Puebla, Puebla, Mexico
;
    'Mendoza, Angel'
;
Centro de Qu\'imica
ICUAP
Benem\'erita Universidad Aut\'onoma de Puebla
72570, Puebla, Puebla, Mexico
;
data_I
_database_code_depnum_ccdc_archive 'CCDC 1037775'
_audit_creation_method     'WinGX routine CIF_UPDATE'
_chemical_name_systematic
;\
4-Nitromethyl-1-[(<i>S</i>)-1-phenylethyl]-\
6-sulfanylidenepiperidine-2-carboxylate
;
_chemical_formula_moiety     'C17 H22 N2 O4 S'
_chemical_formula_sum     'C17 H22 N2 O4 S'
_chemical_formula_iupac     'C17 H22 N2 O4 S'
_chemical_formula_weight     350.42
_symmetry_cell_setting     orthorhombic
_symmetry_space_group_name_H-M     'P 21 21 21'
_symmetry_space_group_name_Hall     'P 2ac 2ab'
loop_
    _space_group_symop_operation_xyz
    'x, y, z'
    '-x+1/2, -y, z+1/2'
    'x+1/2, -y+1/2, -z'
    '-x, y+1/2, -z+1/2'
_cell_length_a     5.7999(2)
_cell_length_b     10.0103(6)
_cell_length_c     30.4050(18)
_cell_angle_alpha     90
_cell_angle_beta     90
_cell_angle_gamma     90
_cell_volume     1765.28(16)
_cell_formula_units_Z     4
_cell_measurement_reflns_used     2144
_cell_measurement_theta_min     3.556
_cell_measurement_theta_max     22.402
_cell_measurement_temperature     293(2)
_exptl_crystal_description     prism
_exptl_crystal_colour     'colourless'
_exptl_crystal_size_max     0.2019
_exptl_crystal_size_mid     0.0902
_exptl_crystal_size_min     0.0524
_exptl_crystal_density_diffrn     1.319
_exptl_crystal_F_000     744
_exptl_absorpt_coefficient_mu     0.206
_exptl_absorpt_correction_type     analytical
_exptl_absorpt_process_details
;
(CrysAlis PRO; Agilent, 2014)
;
_exptl_absorpt_correction_T_min     0.979
_exptl_absorpt_correction_T_max     0.991
_diffrn_ambient_temperature     293(2)
_diffrn_radiation_type     MoK\a
_diffrn_radiation_wavelength     0.71073
_diffrn_radiation_monochromator     'graphite'
_diffrn_measurement_device_type     'Agilent Xcalibur Atlas Gemini'
_diffrn_measurement_method     'w scans'
_diffrn_detector_area_resol_mean     10.5564
_diffrn_reflns_number     8486
_diffrn_reflns_av_R_equivalents     0.0535
_diffrn_reflns_theta_min     2.86
_diffrn_reflns_theta_max     26.052
_diffrn_reflns_theta_full     26
_diffrn_measured_fraction_theta_max     0.994
_diffrn_measured_fraction_theta_full     0.994
_diffrn_reflns_limit_h_min     -7
_diffrn_reflns_limit_h_max     6
_diffrn_reflns_limit_k_min     -12
_diffrn_reflns_limit_k_max     12
_diffrn_reflns_limit_l_min     -37
_diffrn_reflns_limit_l_max     28
_reflns_number_total     3373
_reflns_number_gt     2306
_reflns_threshold_expression     I>2\s(I)
_refine_ls_structure_factor_coef     Fsqd
_refine_ls_matrix_type     full
_refine_ls_R_factor_all     0.0954
_refine_ls_R_factor_gt     0.056
_refine_ls_wR_factor_ref     0.1044
_refine_ls_goodness_of_fit_ref     1.037
_refine_ls_restrained_S_all     1.037
_refine_ls_number_reflns     3373
_refine_ls_number_parameters     219
_refine_ls_number_restraints     0
_refine_ls_hydrogen_treatment     constr
_refine_ls_weighting_scheme     calc
_refine_ls_weighting_details
              'w=1/[\s^2^(Fo^2^)+(0.0336P)^2^+0.2223P] where P=(Fo^2^+2Fc^2^)/3'
_atom_sites_solution_hydrogens     geom
_refine_ls_shift/su_max     0
_refine_ls_shift/su_mean     0
_refine_diff_density_max     0.178
_refine_diff_density_min     -0.178
_refine_ls_extinction_method     none
_refine_ls_abs_structure_details
;
Flack <i>x</i> determined using 705 quotients
[(<i>I</i>^+^)-(<i>I</i>^-^)]/[(<i>I</i>^+^)+(<i>I</i>^-^)]
(Parsons <i>et al.</i>,  2013)
;
_refine_ls_abs_structure_Flack     0.16(8)
loop_
    _atom_type_symbol
    _atom_type_description
    _atom_type_scat_dispersion_real
    _atom_type_scat_dispersion_imag
    _atom_type_scat_source
    C C 0.0033 0.0016 'International Tables Vol C Tables 4.2.6.8 and 6.1.1.4'
    H H 0 0 'International Tables Vol C Tables 4.2.6.8 and 6.1.1.4'
    N N 0.0061 0.0033 'International Tables Vol C Tables 4.2.6.8 and 6.1.1.4'
    O O 0.0106 0.006 'International Tables Vol C Tables 4.2.6.8 and 6.1.1.4'
    S S 0.1246 0.1234 'International Tables Vol C Tables 4.2.6.8 and 6.1.1.4'
_computing_data_collection
;
CrysAlis PRO (Agilent, 2014)
;
_computing_cell_refinement
;
CrysAlis PRO (Agilent, 2014)
;
_computing_data_reduction
;
CrysAlis PRO (Agilent, 2014)
;
_computing_structure_solution
;
SHELXS2014 (Sheldrick, 2008)
;
_computing_structure_refinement
;
SHELXL2014 (Sheldrick, 2008)
;
_computing_molecular_graphics
;
ORTEP-3 for Windows (Farrugia, 2012) and Mercury (Macrae <i>et al.</i>,
2008)
;
_computing_publication_material
;
WinGX (Farrugia, 2012), PLATON (Spek, 2009) and publCIF
(Westrip, 2010)
;
loop_
    _atom_site_type_symbol
    _atom_site_label
    _atom_site_fract_x
    _atom_site_fract_y
    _atom_site_fract_z
    _atom_site_U_iso_or_equiv
    _atom_site_adp_type
    _atom_site_calc_flag
    _atom_site_occupancy
    _atom_site_disorder_assembly
    _atom_site_disorder_group
    S S1 0.19570(19) 0.59698(11) 0.34603(4) 0.0521(3) Uani d 1 . .
    O O1 0.2788(5) 0.1293(3) 0.35882(11) 0.0613(9) Uani d 1 . .
    C C1 0.5823(6) 0.2794(4) 0.38339(13) 0.0335(9) Uani d 1 . .
    H H1 0.6554 0.2775 0.4124 0.04 Uiso calc 1 . .
    N N1 0.4157(5) 0.3912(3) 0.38245(10) 0.0348(8) Uani d 1 . .
    O O3 0.8838(6) 0.0880(4) 0.27210(11) 0.0706(10) Uani d 1 . .
    C C2 0.7699(6) 0.2959(4) 0.34888(12) 0.0401(10) Uani d 1 . .
    H H2A 0.8704 0.2185 0.3489 0.048 Uiso calc 1 . .
    H H2B 0.8622 0.3743 0.3554 0.048 Uiso calc 1 . .
    C C6 0.3122(7) 0.4254(4) 0.42575(13) 0.0424(10) Uani d 1 . .
    H H6 0.1929 0.4925 0.42 0.051 Uiso calc 1 . .
    C C3 0.6547(7) 0.3112(4) 0.30381(13) 0.0387(10) Uani d 1 . .
    H H3 0.5528 0.2346 0.2988 0.046 Uiso calc 1 . .
    O O2 0.6039(5) 0.0483(3) 0.38838(11) 0.0661(10) Uani d 1 . .
    N N2 0.9716(7) 0.1947(4) 0.26262(12) 0.0515(10) Uani d 1 . .
    C C7 0.4909(7) 0.4921(4) 0.45523(15) 0.0411(10) Uani d 1 . .
    C C5 0.3778(6) 0.4662(4) 0.34676(14) 0.0379(10) Uani d 1 . .
    C C13 0.1904(8) 0.3059(5) 0.44649(14) 0.0544(12) Uani d 1 . .
    H H13A 0.0961 0.2627 0.4248 0.082 Uiso calc 1 . .
    H H13B 0.0952 0.3359 0.4704 0.082 Uiso calc 1 . .
    H H13C 0.3031 0.244 0.4574 0.082 Uiso calc 1 . .
    C C14 0.4629(7) 0.1445(4) 0.37579(14) 0.0410(10) Uani d 1 . .
    C C17 0.8290(7) 0.3186(4) 0.26649(14) 0.0508(11) Uani d 1 . .
    H H17A 0.7477 0.3333 0.239 0.061 Uiso calc 1 . .
    H H17B 0.93 0.3944 0.2713 0.061 Uiso calc 1 . .
    O O4 1.1672(6) 0.2065(4) 0.24925(12) 0.0746(10) Uani d 1 . .
    C C4 0.5101(7) 0.4380(4) 0.30508(14) 0.0441(11) Uani d 1 . .
    H H4A 0.6114 0.5132 0.2995 0.053 Uiso calc 1 . .
    H H4B 0.4006 0.4341 0.281 0.053 Uiso calc 1 . .
    C C12 0.4732(8) 0.4867(5) 0.50057(16) 0.0576(13) Uani d 1 . .
    H H12 0.3535 0.4388 0.5134 0.069 Uiso calc 1 . .
    C C8 0.6741(8) 0.5636(4) 0.43755(15) 0.0524(12) Uani d 1 . .
    H H8 0.6916 0.5674 0.4072 0.063 Uiso calc 1 . .
    C C11 0.6311(10) 0.5515(5) 0.52687(17) 0.0707(15) Uani d 1 . .
    H H11 0.616 0.5467 0.5573 0.085 Uiso calc 1 . .
    C C9 0.8308(8) 0.6293(5) 0.46405(19) 0.0646(14) Uani d 1 . .
    H H9 0.9505 0.6778 0.4514 0.078 Uiso calc 1 . .
    C C10 0.8102(10) 0.6231(5) 0.50910(19) 0.0708(15) Uani d 1 . .
    H H10 0.9156 0.6666 0.5272 0.085 Uiso calc 1 . .
    C C15 0.5480(11) -0.0877(5) 0.3739(3) 0.107(2) Uani d 1 . .
    H H15A 0.5214 -0.1435 0.3995 0.128 Uiso calc 1 . .
    H H15B 0.4069 -0.0858 0.3568 0.128 Uiso calc 1 . .
    C C16 0.7207(13) -0.1424(7) 0.3491(2) 0.138(3) Uani d 1 . .
    H H16A 0.7451 -0.0886 0.3233 0.207 Uiso calc 1 . .
    H H16B 0.678 -0.2313 0.3404 0.207 Uiso calc 1 . .
    H H16C 0.8602 -0.1458 0.366 0.207 Uiso calc 1 . .
loop_
    _atom_site_aniso_label
    _atom_site_aniso_U_11
    _atom_site_aniso_U_22
    _atom_site_aniso_U_33
    _atom_site_aniso_U_12
    _atom_site_aniso_U_13
    _atom_site_aniso_U_23
    S1 0.0540(6) 0.0423(6) 0.0600(8) 0.0143(6) 0.0054(6) 0.0103(6)
    O1 0.0488(17) 0.053(2) 0.082(2) -0.0121(15) -0.0068(17) -0.0028(16)
    C1 0.031(2) 0.034(2) 0.036(2) 0.0039(18) -0.0003(19) -0.0017(18)
    N1 0.0360(16) 0.0332(19) 0.035(2) 0.0034(15) 0.0024(15) 0.0013(16)
    O3 0.096(3) 0.049(2) 0.067(2) 0.003(2) 0.0215(19) -0.0059(18)
    C2 0.034(2) 0.042(2) 0.045(2) 0.0007(18) -0.005(2) -0.002(2)
    C6 0.039(2) 0.042(2) 0.047(3) 0.010(2) 0.004(2) 0.0018(19)
    C3 0.036(2) 0.041(2) 0.039(2) -0.0018(19) 0.002(2) 0.0004(19)
    O2 0.0655(19) 0.0378(18) 0.095(3) 0.0108(17) 0.004(2) 0.0027(17)
    N2 0.059(2) 0.056(3) 0.039(2) 0.006(2) 0.008(2) -0.0078(19)
    C7 0.048(2) 0.032(2) 0.043(3) 0.008(2) 0.003(2) -0.005(2)
    C5 0.0345(19) 0.033(2) 0.047(3) -0.0050(17) -0.003(2) 0.001(2)
    C13 0.052(2) 0.063(3) 0.048(3) -0.011(3) 0.004(2) 0.005(2)
    C14 0.044(2) 0.038(2) 0.041(3) 0.005(2) 0.012(2) 0.003(2)
    C17 0.056(2) 0.047(3) 0.049(3) 0.001(2) 0.012(2) 0.003(2)
    O4 0.0502(18) 0.092(3) 0.082(2) 0.0043(19) 0.014(2) -0.014(2)
    C4 0.045(2) 0.045(3) 0.043(3) 0.004(2) 0.005(2) 0.006(2)
    C12 0.068(3) 0.052(3) 0.053(3) 0.000(3) -0.001(3) -0.003(2)
    C8 0.054(2) 0.048(3) 0.056(3) -0.001(2) 0.006(3) -0.011(2)
    C11 0.098(4) 0.063(3) 0.051(3) 0.007(3) -0.014(3) -0.011(3)
    C9 0.063(3) 0.052(3) 0.079(4) -0.006(3) -0.001(3) -0.018(3)
    C10 0.077(3) 0.057(3) 0.078(4) -0.003(3) -0.019(3) -0.021(3)
    C15 0.105(4) 0.032(3) 0.184(7) 0.008(3) 0.034(5) -0.014(4)
    C16 0.166(7) 0.073(4) 0.176(7) -0.028(5) 0.101(6) -0.048(4)
_geom_special_details
;
All e.s.d.'s (except the e.s.d. in the dihedral angle between two l.s. planes)
are estimated using the full covariance matrix. The cell e.s.d.'s are taken
into account individually in the estimation of e.s.d.'s in distances, angles
and torsion angles; correlations between e.s.d.'s in cell parameters are only
used when they are defined by crystal symmetry. An approximate (isotropic)
treatment of cell e.s.d.'s is used for estimating e.s.d.'s involving l.s.
planes.
;
loop_
    _geom_bond_atom_site_label_1
    _geom_bond_atom_site_label_2
    _geom_bond_site_symmetry_2
    _geom_bond_distance
    _geom_bond_publ_flag
    S1 C5 . 1.682(4) ?
    O1 C14 . 1.195(5) ?
    C1 H1 . 0.98 ?
    C1 N1 . 1.479(5) ?
    C1 C2 . 1.521(5) ?
    C1 C14 . 1.535(5) ?
    N1 C6 . 1.487(5) ?
    N1 C5 . 1.338(5) ?
    O3 N2 . 1.218(5) ?
    C2 H2A . 0.97 ?
    C2 H2B . 0.97 ?
    C2 C3 . 1.532(5) ?
    C6 H6 . 0.98 ?
    C6 C7 . 1.524(6) ?
    C6 C13 . 1.526(6) ?
    C3 H3 . 0.98 ?
    C3 C17 . 1.521(5) ?
    C3 C4 . 1.522(5) ?
    O2 C14 . 1.321(5) ?
    O2 C15 . 1.467(6) ?
    N2 C17 . 1.495(5) ?
    N2 O4 . 1.211(4) ?
    C7 C12 . 1.383(6) ?
    C7 C8 . 1.390(6) ?
    C5 C4 . 1.508(5) ?
    C13 H13A . 0.96 ?
    C13 H13B . 0.96 ?
    C13 H13C . 0.96 ?
    C17 H17A . 0.97 ?
    C17 H17B . 0.97 ?
    C4 H4A . 0.97 ?
    C4 H4B . 0.97 ?
    C12 H12 . 0.93 ?
    C12 C11 . 1.378(7) ?
    C8 H8 . 0.93 ?
    C8 C9 . 1.381(6) ?
    C11 H11 . 0.93 ?
    C11 C10 . 1.372(7) ?
    C9 H9 . 0.93 ?
    C9 C10 . 1.376(7) ?
    C10 H10 . 0.93 ?
    C15 H15A . 0.97 ?
    C15 H15B . 0.97 ?
    C15 C16 . 1.369(8) ?
    C16 H16A . 0.96 ?
    C16 H16B . 0.96 ?
    C16 H16C . 0.96 ?
loop_
    _geom_angle_atom_site_label_1
    _geom_angle_atom_site_label_2
    _geom_angle_atom_site_label_3
    _geom_angle_site_symmetry_1
    _geom_angle_site_symmetry_3
    _geom_angle
    _geom_angle_publ_flag
    N1 C1 H1 . . 108.3 ?
    N1 C1 C2 . . 111.8(3) ?
    N1 C1 C14 . . 111.6(3) ?
    C2 C1 H1 . . 108.3 ?
    C2 C1 C14 . . 108.4(3) ?
    C14 C1 H1 . . 108.3 ?
    C1 N1 C6 . . 114.9(3) ?
    C5 N1 C1 . . 123.2(3) ?
    C5 N1 C6 . . 121.5(3) ?
    C1 C2 H2A . . 110 ?
    C1 C2 H2B . . 110 ?
    C1 C2 C3 . . 108.4(3) ?
    H2A C2 H2B . . 108.4 ?
    C3 C2 H2A . . 110 ?
    C3 C2 H2B . . 110 ?
    N1 C6 H6 . . 106.5 ?
    N1 C6 C7 . . 110.3(3) ?
    N1 C6 C13 . . 111.8(3) ?
    C7 C6 H6 . . 106.5 ?
    C7 C6 C13 . . 114.5(3) ?
    C13 C6 H6 . . 106.5 ?
    C2 C3 H3 . . 108.9 ?
    C17 C3 C2 . . 112.5(3) ?
    C17 C3 H3 . . 108.9 ?
    C17 C3 C4 . . 110.2(3) ?
    C4 C3 C2 . . 107.5(3) ?
    C4 C3 H3 . . 108.9 ?
    C14 O2 C15 . . 117.0(4) ?
    O3 N2 C17 . . 118.5(4) ?
    O4 N2 O3 . . 123.8(4) ?
    O4 N2 C17 . . 117.6(4) ?
    C12 C7 C6 . . 121.2(4) ?
    C12 C7 C8 . . 117.5(4) ?
    C8 C7 C6 . . 121.2(4) ?
    N1 C5 S1 . . 123.4(3) ?
    N1 C5 C4 . . 119.5(3) ?
    C4 C5 S1 . . 117.0(3) ?
    C6 C13 H13A . . 109.5 ?
    C6 C13 H13B . . 109.5 ?
    C6 C13 H13C . . 109.5 ?
    H13A C13 H13B . . 109.5 ?
    H13A C13 H13C . . 109.5 ?
    H13B C13 H13C . . 109.5 ?
    O1 C14 C1 . . 125.5(4) ?
    O1 C14 O2 . . 125.8(4) ?
    O2 C14 C1 . . 108.6(3) ?
    C3 C17 H17A . . 109.1 ?
    C3 C17 H17B . . 109.1 ?
    N2 C17 C3 . . 112.7(3) ?
    N2 C17 H17A . . 109.1 ?
    N2 C17 H17B . . 109.1 ?
    H17A C17 H17B . . 107.8 ?
    C3 C4 H4A . . 108 ?
    C3 C4 H4B . . 108 ?
    C5 C4 C3 . . 117.3(3) ?
    C5 C4 H4A . . 108 ?
    C5 C4 H4B . . 108 ?
    H4A C4 H4B . . 107.2 ?
    C7 C12 H12 . . 119.7 ?
    C11 C12 C7 . . 120.7(5) ?
    C11 C12 H12 . . 119.7 ?
    C7 C8 H8 . . 119.2 ?
    C9 C8 C7 . . 121.5(4) ?
    C9 C8 H8 . . 119.2 ?
    C12 C11 H11 . . 119.3 ?
    C10 C11 C12 . . 121.3(5) ?
    C10 C11 H11 . . 119.3 ?
    C8 C9 H9 . . 119.9 ?
    C10 C9 C8 . . 120.1(5) ?
    C10 C9 H9 . . 119.9 ?
    C11 C10 C9 . . 118.8(5) ?
    C11 C10 H10 . . 120.6 ?
    C9 C10 H10 . . 120.6 ?
    O2 C15 H15A . . 109.2 ?
    O2 C15 H15B . . 109.2 ?
    H15A C15 H15B . . 107.9 ?
    C16 C15 O2 . . 112.0(5) ?
    C16 C15 H15A . . 109.2 ?
    C16 C15 H15B . . 109.2 ?
    C15 C16 H16A . . 109.5 ?
    C15 C16 H16B . . 109.5 ?
    C15 C16 H16C . . 109.5 ?
    H16A C16 H16B . . 109.5 ?
    H16A C16 H16C . . 109.5 ?
    H16B C16 H16C . . 109.5 ?
loop_
    _geom_torsion_atom_site_label_1
    _geom_torsion_atom_site_label_2
    _geom_torsion_atom_site_label_3
    _geom_torsion_atom_site_label_4
    _geom_torsion_site_symmetry_1
    _geom_torsion_site_symmetry_2
    _geom_torsion_site_symmetry_3
    _geom_torsion_site_symmetry_4
    _geom_torsion
    _geom_torsion_publ_flag
    S1 C5 C4 C3 . . . . -173.4(3) ?
    C1 N1 C6 C7 . . . . 71.5(4) ?
    C1 N1 C6 C13 . . . . -57.2(4) ?
    C1 N1 C5 S1 . . . . -177.7(3) ?
    C1 N1 C5 C4 . . . . -0.3(5) ?
    C1 C2 C3 C17 . . . . -175.9(3) ?
    C1 C2 C3 C4 . . . . 62.6(4) ?
    N1 C1 C2 C3 . . . . -55.8(4) ?
    N1 C1 C14 O1 . . . . 20.7(6) ?
    N1 C1 C14 O2 . . . . -163.5(3) ?
    N1 C6 C7 C12 . . . . -154.4(4) ?
    N1 C6 C7 C8 . . . . 27.4(5) ?
    N1 C5 C4 C3 . . . . 9.0(5) ?
    O3 N2 C17 C3 . . . . 32.8(5) ?
    C2 C1 N1 C6 . . . . -148.5(3) ?
    C2 C1 N1 C5 . . . . 24.4(5) ?
    C2 C1 C14 O1 . . . . -102.9(4) ?
    C2 C1 C14 O2 . . . . 72.9(4) ?
    C2 C3 C17 N2 . . . . 62.0(5) ?
    C2 C3 C4 C5 . . . . -40.0(4) ?
    C6 N1 C5 S1 . . . . -5.2(5) ?
    C6 N1 C5 C4 . . . . 172.2(3) ?
    C6 C7 C12 C11 . . . . -177.6(4) ?
    C6 C7 C8 C9 . . . . 177.1(4) ?
    C7 C12 C11 C10 . . . . -0.1(7) ?
    C7 C8 C9 C10 . . . . 1.1(7) ?
    C5 N1 C6 C7 . . . . -101.6(4) ?
    C5 N1 C6 C13 . . . . 129.7(4) ?
    C13 C6 C7 C12 . . . . -27.2(5) ?
    C13 C6 C7 C8 . . . . 154.6(4) ?
    C14 C1 N1 C6 . . . . 89.9(4) ?
    C14 C1 N1 C5 . . . . -97.1(4) ?
    C14 C1 C2 C3 . . . . 67.6(4) ?
    C14 O2 C15 C16 . . . . 120.1(6) ?
    C17 C3 C4 C5 . . . . -162.9(3) ?
    O4 N2 C17 C3 . . . . -148.7(4) ?
    C4 C3 C17 N2 . . . . -178.1(3) ?
    C12 C7 C8 C9 . . . . -1.2(6) ?
    C12 C11 C10 C9 . . . . -0.1(8) ?
    C8 C7 C12 C11 . . . . 0.7(7) ?
    C8 C9 C10 C11 . . . . -0.4(8) ?
    C15 O2 C14 O1 . . . . 10.7(7) ?
    C15 O2 C14 C1 . . . . -165.2(4) ?
loop_
    _geom_hbond_atom_site_label_D
    _geom_hbond_atom_site_label_H
    _geom_hbond_atom_site_label_A
    _geom_hbond_site_symmetry_A
    _geom_hbond_distance_DH
    _geom_hbond_distance_HA
    _geom_hbond_distance_DA
    _geom_hbond_angle_DHA
    C16 H16A O3 . 0.96 2.49 3.419(8) 163
    C2 H2A O1 1_655 0.97 2.55 3.404(5) 147
    C17 H17B O3 4_755 0.97 2.58 3.380(6) 140
_iucr_refine_instructions_details
;
TITL AZ-235_Mo in P212121 #19
CELL 0.71073 5.799853 10.010299 30.405032 90 90 90
ZERR 4 0.000243 0.000574 0.001777 0 0 0
LATT -1
SYMM 0.5-X,-Y,0.5+Z
SYMM 0.5+X,0.5-Y,-Z
SYMM -X,0.5+Y,0.5-Z
SFAC C H N O S
UNIT 68 88 8 16 4
L.S. 10
PLAN  5
TEMP 20
HTAB C6 S1
HTAB C3 O1
HTAB C13 O1
HTAB C16 O3
MORE -1
BOND $H
CONF
fmap 2 53 53
acta 52.0
MERG 2
OMIT 0 2 1
OMIT -2 3 32
OMIT 2 9 21
OMIT 2 0 7
OMIT -5 1 18
OMIT 1 0 15
OMIT 0 9 24
OMIT 2 1 5
OMIT 2 4 3
OMIT 0 3 13
OMIT 0 1 15
OMIT -2 1 5
OMIT 3 1 3
OMIT 3 6 3
OMIT 3 1 9
OMIT -3 1 6
OMIT 0 2 37
OMIT -1 1 37
REM <olex2.extras>
REM <HklSrc "%.\\AZ-235_Mo.hkl">
REM </olex2.extras>
WGHT    0.033600    0.222300
FVAR       1.15563
S1    5    0.195697    0.596976    0.346032    11.00000    0.05400    0.04232 =
         0.06001    0.01030    0.00543    0.01429
O1    4    0.278839    0.129261    0.358822    11.00000    0.04884    0.05322 =
         0.08182   -0.00279   -0.00680   -0.01213
C1    1    0.582344    0.279376    0.383388    11.00000    0.03105    0.03372 =
         0.03565   -0.00172   -0.00031    0.00391
AFIX  13
H1    2    0.655445    0.277521    0.412441    11.00000   -1.20000
AFIX   0
N1    3    0.415679    0.391162    0.382455    11.00000    0.03604    0.03324 =
         0.03499    0.00129    0.00245    0.00337
O3    4    0.883794    0.088025    0.272104    11.00000    0.09566    0.04949 =
         0.06668   -0.00592    0.02154    0.00334
C2    1    0.769943    0.295943    0.348884    11.00000    0.03389    0.04196 =
         0.04455   -0.00154   -0.00516    0.00070
AFIX  23
H2A   2    0.870407    0.218473    0.348904    11.00000   -1.20000
H2B   2    0.862182    0.374322    0.355388    11.00000   -1.20000
AFIX   0
C6    1    0.312160    0.425427    0.425746    11.00000    0.03889    0.04167 =
         0.04672    0.00177    0.00435    0.01027
AFIX  13
H6    2    0.192913    0.492540    0.419981    11.00000   -1.20000
AFIX   0
C3    1    0.654727    0.311200    0.303814    11.00000    0.03562    0.04117 =
         0.03921    0.00041    0.00244   -0.00184
AFIX  13
H3    2    0.552767    0.234616    0.298827    11.00000   -1.20000
AFIX   0
O2    4    0.603919    0.048254    0.388384    11.00000    0.06548    0.03781 =
         0.09510    0.00274    0.00437    0.01083
N2    3    0.971553    0.194699    0.262616    11.00000    0.05912    0.05642 =
         0.03891   -0.00775    0.00825    0.00582
C7    1    0.490856    0.492130    0.455230    11.00000    0.04824    0.03159 =
         0.04349   -0.00481    0.00280    0.00780
C5    1    0.377837    0.466239    0.346759    11.00000    0.03446    0.03269 =
         0.04655    0.00103   -0.00260   -0.00504
C13   1    0.190362    0.305903    0.446489    11.00000    0.05187    0.06334 =
         0.04794    0.00486    0.00372   -0.01118
AFIX 137
H13A  2    0.096068    0.262657    0.424794    11.00000   -1.50000
H13B  2    0.095246    0.335902    0.470367    11.00000   -1.50000
H13C  2    0.303143    0.243953    0.457355    11.00000   -1.50000
AFIX   0
C14   1    0.462906    0.144546    0.375786    11.00000    0.04421    0.03805 =
         0.04063    0.00275    0.01189    0.00541
C17   1    0.828969    0.318602    0.266495    11.00000    0.05583    0.04707 =
         0.04950    0.00309    0.01216    0.00087
AFIX  23
H17A  2    0.747673    0.333266    0.239036    11.00000   -1.20000
H17B  2    0.930048    0.394390    0.271334    11.00000   -1.20000
AFIX   0
O4    4    1.167171    0.206487    0.249248    11.00000    0.05025    0.09190 =
         0.08164   -0.01446    0.01407    0.00433
C4    1    0.510076    0.437956    0.305082    11.00000    0.04463    0.04513 =
         0.04256    0.00554    0.00485    0.00364
AFIX  23
H4A   2    0.611429    0.513169    0.299530    11.00000   -1.20000
H4B   2    0.400570    0.434102    0.281002    11.00000   -1.20000
AFIX   0
C12   1    0.473200    0.486700    0.500569    11.00000    0.06785    0.05246 =
         0.05253   -0.00282   -0.00107   -0.00038
AFIX  43
H12   2    0.353504    0.438803    0.513436    11.00000   -1.20000
AFIX   0
C8    1    0.674077    0.563649    0.437548    11.00000    0.05401    0.04763 =
         0.05559   -0.01079    0.00574   -0.00116
AFIX  43
H8    2    0.691570    0.567399    0.407169    11.00000   -1.20000
AFIX   0
C11   1    0.631126    0.551525    0.526870    11.00000    0.09769    0.06341 =
         0.05093   -0.01067   -0.01429    0.00683
AFIX  43
H11   2    0.616043    0.546682    0.557280    11.00000   -1.20000
AFIX   0
C9    1    0.830786    0.629285    0.464049    11.00000    0.06292    0.05167 =
         0.07934   -0.01766   -0.00119   -0.00554
AFIX  43
H9    2    0.950486    0.677783    0.451429    11.00000   -1.20000
AFIX   0
C10   1    0.810197    0.623080    0.509098    11.00000    0.07717    0.05737 =
         0.07783   -0.02060   -0.01936   -0.00269
AFIX  43
H10   2    0.915643    0.666555    0.527157    11.00000   -1.20000
AFIX   0
C15   1    0.548032   -0.087741    0.373925    11.00000    0.10496    0.03157 =
         0.18362   -0.01414    0.03431    0.00826
AFIX  23
H15A  2    0.521438   -0.143518    0.399515    11.00000   -1.20000
H15B  2    0.406921   -0.085837    0.356813    11.00000   -1.20000
AFIX   0
C16   1    0.720739   -0.142442    0.349063    11.00000    0.16557    0.07285 =
         0.17603   -0.04838    0.10099   -0.02808
AFIX 137
H16A  2    0.745148   -0.088650    0.323342    11.00000   -1.50000
H16B  2    0.677987   -0.231251    0.340374    11.00000   -1.50000
H16C  2    0.860175   -0.145778    0.366041    11.00000   -1.50000
AFIX   0
HKLF 4
REM  AZ-235_Mo in P212121 #19
REM R1 =  0.0559 for    2306 Fo > 4sig(Fo)  and  0.0954 for all    3373 data
REM    219 parameters refined using      0 restraints
END
WGHT      0.0336      0.2223
REM Highest difference peak  0.178,  deepest hole -0.178,  1-sigma level  0.040
Q1    1   0.8485 -0.1011  0.3402  11.00000  0.05    0.18
Q2    1   0.3653  0.5553  0.3438  11.00000  0.05    0.15
Q3    1   0.2787  0.6585  0.3190  11.00000  0.05    0.14
Q4    1   0.6919  0.5120  0.3224  11.00000  0.05    0.14
Q5    1   0.0243  0.6536  0.3570  11.00000  0.05    0.14
REM The information below was added by Olex2.
REM
REM R1 = 0.0559 for 2306 Fo > 4sig(Fo) and 0.0954 for all 8579 data
REM n/a parameters refined using n/a restraints
REM Highest difference peak 0.18, deepest hole -0.18
REM Mean Shift 0, Max Shift 0.000.
REM +++ Tabular Listing of Refinement Information +++
REM R1_all = 0.0954
REM R1_gt = 0.0559
REM wR_ref = 0.1044
REM GOOF = 1.037
REM Shift_max = 0.000
REM Shift_mean = 0
REM Reflections_all = 8579
REM Reflections_gt = 2306
REM Parameters = n/a
REM Hole = -0.18
REM Peak = 0.18
REM Flack = 0.16(9)
;
