# Supplementary material for: Crystal structure of (2S,4R)-ethyl 4-nitro­methyl-1-[(S)-1-phenyl­eth­yl]-6-sulfanyl­idene­piperidine-2-carboxyl­ate
Source: Acta Crystallogr E Crystallogr Commun. 2015 Jan 1;71(Pt 1):o41–2. doi: 10.1107/S2056989014026711 (PMC4331902; doi:10.1107/S2056989014026711)
Supplement: Supplementary file 2 [file e-71-00o41-Isup2.hkl]

#
# h,k,l, Fc-squared, Fo-squared, sigma(Fo-squared), status flag
#
data_I
_shelx_title 'AZ-235_Mo in P212121'
_shelx_refln_list_code          4
_shelx_F_calc_maximum      134.02
_exptl_crystal_F_000       744.00
_reflns_d_resolution_high  0.8091

loop_
 _space_group_symop_operation_xyz
 'x, y, z'
 '-x+1/2, -y, z+1/2'
 'x+1/2, -y+1/2, -z'
 '-x, y+1/2, -z+1/2'

_cell_length_a     5.7999
_cell_length_b    10.0103
_cell_length_c    30.4050
_cell_angle_alpha  90.000
_cell_angle_beta   90.000
_cell_angle_gamma  90.000

_shelx_F_squared_multiplier     1.000

loop_
 _refln_index_h
 _refln_index_k
 _refln_index_l
 _refln_F_squared_calc
 _refln_F_squared_meas
 _refln_F_squared_sigma
 _refln_observed_status
   2   0   0       1878.42       2010.43        31.58 o
   4   0   0         27.28         22.86         5.29 o
   6   0   0        186.20        176.66        21.89 o
   1   1   0       1289.59       1361.85        30.36 o
   2   1   0        179.88        159.40         5.00 o
   3   1   0        826.05        865.95        16.23 o
   4   1   0          0.36          3.59         3.12 o
   5   1   0          4.22          5.05         3.38 o
   6   1   0        138.34        134.12        14.68 o
   7   1   0          0.62         -8.46        11.36 o
   0   2   0       1951.71       2232.66        61.32 o
   1   2   0       7542.58       7350.04        99.83 o
   2   2   0       1430.73       1602.15        25.11 o
   3   2   0        489.60        469.56        12.80 o
   4   2   0         30.06         30.62         4.91 o
   5   2   0         58.39         60.21         5.95 o
   6   2   0         23.10         16.39         6.37 o
   7   2   0          0.48         22.05        18.78 o
   1   3   0       3514.65       3274.74       146.17 o
   2   3   0       8606.66       8927.11       159.91 o
   3   3   0         42.95         43.65         5.22 o
   4   3   0        369.66        351.99        12.42 o
   5   3   0         20.65         24.75         9.26 o
   6   3   0         71.75         65.57        11.06 o
   0   4   0       3818.58       3734.28       106.38 o
   1   4   0        230.56        261.30        14.13 o
   2   4   0       2144.03       2181.76        44.35 o
   3   4   0         14.36          6.78         3.83 o
   4   4   0         26.19         25.94        11.05 o
   5   4   0        257.12        257.69        11.43 o
   6   4   0          0.01         18.48         9.23 o
   1   5   0       2614.84       2653.32        60.97 o
   2   5   0        209.53        198.54         9.38 o
   3   5   0          0.04         -4.54         4.54 o
   4   5   0        290.13        270.90        22.30 o
   5   5   0         17.73         21.07         6.79 o
   6   5   0         19.22         20.92         9.82 o
   0   6   0        833.17        879.54        45.69 o
   1   6   0         38.09         32.29         8.00 o
   2   6   0        193.10        174.60        14.61 o
   3   6   0        529.95        524.31        18.80 o
   4   6   0         84.32        102.55        15.43 o
   5   6   0          8.13         24.33        13.09 o
   6   6   0          1.07         13.89        12.36 o
   1   7   0        163.72        127.58        13.94 o
   2   7   0        285.02        274.19        19.55 o
   3   7   0          0.04          5.69         9.25 o
   4   7   0         58.93         48.27        22.17 o
   5   7   0          2.54         -7.03        22.20 o
   0   8   0        151.60        134.46        22.74 o
   1   8   0        753.90        706.05        32.59 o
   2   8   0          3.61          2.24         5.31 o
   3   8   0        154.00        191.45        13.42 o
   4   8   0        122.58        112.20        21.57 o
   5   8   0         10.74         25.34        12.87 o
   1   9   0         23.34          7.48         9.58 o
   2   9   0         89.83         89.82        10.08 o
   3   9   0         10.07          7.51        13.42 o
   4   9   0         54.05         42.39        15.81 o
   0  10   0        417.92        475.64        44.12 o
   1  10   0          3.25         -1.70        13.19 o
   2  10   0         42.71         41.10        11.97 o
   3  10   0          3.84          9.34        13.28 o
   4  10   0         22.89         24.75        20.06 o
   1  11   0        174.82        177.89        20.54 o
   2  11   0          0.43        -10.95        10.95 o
   3  11   0          0.50        -14.93        14.93 o
   0  12   0          5.79         11.23        17.94 o
   1  12   0         87.52         79.00        17.60 o
   1   0   1       1727.66       1642.88        25.65 o
   2   0   1        160.25        162.80         4.93 o
   3   0   1       1254.87       1243.82        15.90 o
   4   0   1         60.83         58.23         4.71 o
   5   0   1        325.75        320.95        12.86 o
   6   0   1          7.07         -4.68         4.68 o
   7   0   1          6.18         -4.26         9.59 o
  -7   1   1         22.95         25.33        13.30 o
  -6   1   1        133.96        144.77        16.37 o
  -5   1   1         27.13         28.96         4.35 o
  -4   1   1        235.09        256.76         8.66 o
  -3   1   1        446.69        435.29        11.26 o
  -2   1   1        193.36        209.37         7.16 o
  -1   1   1       1408.56       1422.03        74.25 o
   1   1   1       1438.99       1382.84        28.57 o
   2   1   1        183.59        194.00         9.56 o
   3   1   1        435.98        454.79         9.59 o
   4   1   1        236.79        250.40         7.82 o
   5   1   1         27.37         25.15         4.32 o
   6   1   1        135.36        125.21        26.91 o
   7   1   1         23.48        -14.29        14.29 o
  -7   2   1          5.63         33.29        17.58 o
  -6   2   1          8.45         12.63         5.70 o
  -5   2   1        157.55        162.02         8.93 o
  -4   2   1         74.01         67.36         6.91 o
  -3   2   1        544.09        561.00        14.30 o
  -2   2   1        424.99        455.55        10.93 o
  -1   2   1       3162.65       2988.08        74.95 o
   1   2   1       3121.04       2849.16        70.81 o
   2   2   1        427.80        418.18        12.91 o
   3   2   1        535.63        543.19        18.86 o
   4   2   1         74.01         79.02         6.38 o
   5   2   1        155.36        163.28         8.47 o
   6   2   1          8.21          3.36         5.36 o
   7   2   1          5.29         -5.65        11.94 o
  -6   3   1         19.69         15.34         9.83 o
  -5   3   1        434.13        427.33        14.06 o
  -4   3   1         61.72         56.49         5.63 o
  -3   3   1        108.71        100.58        10.32 o
  -2   3   1       1381.92       1299.86        28.02 o
  -1   3   1       3095.56       3107.59        51.89 o
   0   3   1       2347.99       2406.97        41.18 o
   1   3   1       3169.12       3130.32        86.26 o
   2   3   1       1377.76       1318.97        37.80 o
   3   3   1        111.60        127.13         8.64 o
   4   3   1         62.73         56.88         5.64 o
   5   3   1        432.69        422.66        14.60 o
   6   3   1         19.26         17.10         7.14 o
  -6   4   1          0.06         -0.47        15.49 o
  -5   4   1          0.71          0.69         4.95 o
  -4   4   1        142.84        144.20        15.69 o
  -3   4   1        367.63        349.90        14.31 o
  -2   4   1       2673.80       2879.11        47.34 o
  -1   4   1       1398.22       1544.85        38.82 o
   0   4   1        503.27        511.67        20.40 o
   1   4   1       1384.50       1560.21        39.23 o
   2   4   1       2645.51       2874.35        59.34 o
   3   4   1        374.36        337.64        12.29 o
   4   4   1        147.59        166.74        16.80 o
   5   4   1          0.91         11.94         4.52 o
   6   4   1          0.01          0.46         8.09 o
  -6   5   1         29.79         47.87        12.30 o
  -5   5   1         97.08         95.55        10.90 o
  -4   5   1        600.58        604.75        31.76 o
  -3   5   1         21.46         17.53         5.92 o
  -2   5   1        280.77        258.80        12.33 o
  -1   5   1        770.58        784.04        27.62 o
   0   5   1        360.87        394.72        19.42 o
   1   5   1        771.27        763.71        27.23 o
   2   5   1        282.33        259.05        10.49 o
   3   5   1         24.14         20.45         3.90 o
   4   5   1        603.56        582.36        31.36 o
   5   5   1         93.34        103.03        15.85 o
   6   5   1         29.84         14.29         9.00 o
  -6   6   1         11.98         27.25        11.06 o
  -5   6   1         11.01         -1.28        11.06 o
  -4   6   1         44.16         44.45         6.03 o
  -3   6   1        175.13        162.97        11.17 o
  -2   6   1        497.34        478.30        17.00 o
  -1   6   1        373.96        348.44        28.46 o
   0   6   1        552.72        534.45        24.71 o
   1   6   1        366.00        339.78        30.18 o
   2   6   1        499.16        527.45        17.46 o
   3   6   1        177.61        152.28         9.37 o
   4   6   1         47.07         60.95        13.77 o
   5   6   1         11.26         22.78        12.13 o
   6   6   1         11.94         17.21        14.28 o
  -5   7   1          5.78        -11.93        11.93 o
  -4   7   1          6.38          4.18        11.60 o
  -3   7   1        159.39        142.27        11.14 o
  -2   7   1         84.34         83.04        11.67 o
  -1   7   1         22.04         13.56        12.72 o
   0   7   1        678.75        681.88        30.28 o
   1   7   1         24.74         21.13         8.83 o
   2   7   1         85.53         77.49         8.17 o
   3   7   1        165.73        162.52        11.61 o
   4   7   1          5.90         -9.31        13.82 o
   5   7   1          5.51        -12.89        17.31 o
  -5   8   1          1.60          6.86        22.96 o
  -4   8   1         16.38         12.63        16.39 o
  -3   8   1         15.89         11.39         6.23 o
  -2   8   1        533.71        537.57        21.25 o
  -1   8   1        176.19        162.51        16.71 o
   0   8   1        162.20        154.11        16.57 o
   1   8   1        178.15        178.47        21.25 o
   2   8   1        523.26        541.66        21.05 o
   3   8   1         15.92         19.97        17.34 o
   4   8   1         16.46         17.87        12.57 o
   5   8   1          1.48         -3.89        14.19 o
  -4   9   1         24.83         46.19        30.30 o
  -3   9   1        187.81        199.56        14.61 o
  -2   9   1        133.67        121.29        11.61 o
  -1   9   1        468.35        483.19        66.69 o
   0   9   1         48.23         36.10        11.52 o
   1   9   1        463.92        474.55        28.78 o
   2   9   1        129.75        144.20        12.20 o
   3   9   1        189.44        184.04        31.56 o
   4   9   1         25.26         26.07        14.02 o
  -4  10   1         53.76         73.61        18.94 o
  -3  10   1         68.95         87.08        19.02 o
  -2  10   1          5.94        -12.96        14.35 o
  -1  10   1        100.77         81.44        14.78 o
   0  10   1          0.10         -3.67        10.38 o
   1  10   1        100.15        110.17        16.68 o
   2  10   1          6.48         -3.85         9.54 o
   3  10   1         67.39         87.89        18.70 o
   4  10   1         54.63         90.24        21.07 o
  -3  11   1         48.53         49.18        18.31 o
  -2  11   1         61.43         67.30        18.54 o
  -1  11   1         16.09         23.03        12.23 o
   0  11   1         29.38         46.61        14.54 o
   1  11   1         16.82         11.24        11.25 o
   2  11   1         61.44         59.13        18.65 o
   3  11   1         48.96         30.69        15.79 o
  -1  12   1         28.06         22.80        12.34 o
   0  12   1          0.03         -5.01        12.57 o
   1  12   1         28.51         23.76        13.07 o
   1   0   2        461.11        501.84         9.45 o
   2   0   2         41.91         40.70         3.04 o
   3   0   2        663.86        617.82        11.85 o
   4   0   2         13.30         12.22         5.54 o
   5   0   2          2.40         -3.57         3.57 o
   6   0   2          2.85         -1.61         5.84 o
   7   0   2         25.34         17.06        13.27 o
  -7   1   2         14.67        -24.01        24.01 o
  -6   1   2        106.87        136.38        12.07 o
  -5   1   2         38.20         52.82         5.03 o
  -4   1   2          9.75          4.79         3.25 o
  -3   1   2        172.22        162.42         6.00 o
  -2   1   2       1300.03       1239.95        18.64 o
  -1   1   2       3919.32       3778.58        67.76 o
   1   1   2       3932.58       3749.88        67.16 o
   2   1   2       1282.39       1219.24        18.09 o
   3   1   2        176.48        159.21         5.48 o
   4   1   2          9.02          5.18         2.79 o
   5   1   2         40.99         35.23         4.14 o
   6   1   2        107.23         99.23        10.28 o
   7   1   2         14.09          6.44        11.04 o
  -7   2   2          7.85         69.18        24.37 o
  -6   2   2         57.75         52.79         7.92 o
  -5   2   2          5.02          6.09         3.17 o
  -4   2   2        246.01        252.96        10.23 o
  -3   2   2         37.43         34.07         2.76 o
  -2   2   2        522.52        508.40        11.31 o
  -1   2   2       3399.42       3377.07       149.98 o
   0   2   2       7578.89       7878.98       189.26 o
   1   2   2       3391.15       3317.73        85.39 o
   2   2   2        521.18        489.17        34.97 o
   3   2   2         37.62         32.75         4.09 o
   4   2   2        249.17        248.69         9.86 o
   5   2   2          4.57         -0.20         3.82 o
   6   2   2         54.49         36.08         6.30 o
   7   2   2          7.59         -7.30        11.10 o
  -6   3   2         26.81         40.61        10.41 o
  -5   3   2        358.22        375.91        13.20 o
  -4   3   2        247.82        260.47        10.64 o
  -3   3   2        890.38        891.08        22.81 o
  -2   3   2        630.80        624.73        20.42 o
  -1   3   2       2030.14       2000.06        35.13 o
   0   3   2          5.34          6.64         9.95 o
   1   3   2       2011.67       2079.83        59.49 o
   2   3   2        631.92        629.75        21.46 o
   3   3   2        880.27        888.60        23.72 o
   4   3   2        253.81        247.67        10.15 o
   5   3   2        365.95        382.98        13.46 o
   6   3   2         26.05          6.69         6.62 o
  -6   4   2          1.86          6.28         8.51 o
  -5   4   2        141.75        132.29         7.23 o
  -4   4   2        186.48        182.70        17.32 o
  -3   4   2         79.97         73.34         7.63 o
  -2   4   2       2963.24       3053.18        44.92 o
  -1   4   2       1815.19       1722.01        39.75 o
   0   4   2        375.28        377.52        14.15 o
   1   4   2       1818.39       1746.11        54.26 o
   2   4   2       2938.37       2975.11       103.68 o
   3   4   2         82.65         77.76        11.46 o
   4   4   2        190.17        207.55        15.72 o
   5   4   2        139.97        141.13        10.92 o
   6   4   2          2.03          9.67         9.97 o
  -6   5   2         33.98         36.76        11.26 o
  -5   5   2        120.92        141.95        12.14 o
  -4   5   2         78.16         85.35         8.58 o
  -3   5   2         65.26         75.69         8.14 o
  -2   5   2        412.75        393.96        12.82 o
  -1   5   2       3091.17       3181.59        69.83 o
   0   5   2         69.51        106.16        12.92 o
   1   5   2       3089.73       3185.47       145.20 o
   2   5   2        395.24        387.20        13.00 o
   3   5   2         64.79         53.29         5.52 o
   4   5   2         76.55         96.01        15.83 o
   5   5   2        120.44        115.38        19.13 o
   6   5   2         34.90         30.75        11.69 o
  -6   6   2          2.92         11.88        10.22 o
  -5   6   2         31.67         21.76        19.86 o
  -4   6   2         53.91         43.09         9.41 o
  -3   6   2        362.18        369.39        16.97 o
  -2   6   2        231.78        241.74        13.96 o
  -1   6   2        788.35        771.25        29.76 o
   0   6   2        135.89        130.96        13.35 o
   1   6   2        810.79        803.51        30.74 o
   2   6   2        233.84        221.18        10.89 o
   3   6   2        368.40        349.86        37.20 o
   4   6   2         51.50         38.97        13.02 o
   5   6   2         30.79         36.13        21.64 o
   6   6   2          3.02         13.11        12.46 o
  -5   7   2        125.21        175.41        24.78 o
  -4   7   2         70.02         77.51        16.51 o
  -3   7   2        217.32        244.61        14.22 o
  -2   7   2        441.24        414.95        17.49 o
  -1   7   2         29.59         33.84         9.49 o
   0   7   2       1010.96        988.66        37.09 o
   1   7   2         30.36         24.74         9.59 o
   2   7   2        442.09        440.16        17.31 o
   3   7   2        222.98        222.57        12.58 o
   4   7   2         72.00         94.18        17.17 o
   5   7   2        123.06        121.90        19.63 o
  -5   8   2         60.89         76.97        29.45 o
  -4   8   2        192.09        211.61        40.16 o
  -3   8   2          8.75         12.75         4.69 o
  -2   8   2        104.83        109.11        10.37 o
  -1   8   2        354.88        378.14        23.81 o
   0   8   2        422.43        407.19        40.34 o
   1   8   2        354.53        334.70        22.59 o
   2   8   2        110.56        106.18         9.96 o
   3   8   2          9.53          1.25        15.37 o
   4   8   2        188.94        171.97        21.75 o
   5   8   2         60.71         73.02        31.33 o
  -4   9   2         12.10         -6.46        13.33 o
  -3   9   2         63.87         91.65        18.71 o
  -2   9   2          4.39          0.22         6.92 o
  -1   9   2         94.16         96.78        14.51 o
   0   9   2        388.52        330.60        24.31 o
   1   9   2         97.01         86.73        14.68 o
   2   9   2          4.78         -1.43         6.07 o
   3   9   2         63.96         53.12        24.05 o
   4   9   2         11.32         28.10        15.29 o
  -4  10   2         49.75         37.65        16.83 o
  -3  10   2         11.40         11.11        12.91 o
  -2  10   2         66.62         57.19        36.87 o
  -1  10   2        179.60        200.18        27.26 o
   0  10   2         95.99        129.34        19.02 o
   1  10   2        185.37        174.74        20.01 o
   2  10   2         67.39         65.14        13.91 o
   3  10   2         11.13         45.79        21.23 o
   4  10   2         48.91         65.10        19.58 o
  -3  11   2         12.87         -2.23        15.46 o
  -2  11   2         80.37         80.91        15.33 o
  -1  11   2         25.17         36.51        22.62 o
   0  11   2        169.03        192.75        21.79 o
   1  11   2         26.14         20.76        12.05 o
   2  11   2         79.29         83.20        21.07 o
   3  11   2         13.09         37.90        17.14 o
  -1  12   2         13.80         14.34        13.49 o
   0  12   2          2.22         -1.04        12.35 o
   1  12   2         14.30        -12.77        12.77 o
   1   0   3      17015.77      16192.01       184.96 o
   2   0   3        252.52        255.46         6.44 o
   3   0   3         88.45        103.67         6.97 o
   4   0   3        231.48        224.15         8.92 o
   5   0   3          9.77         12.28         3.82 o
   6   0   3         54.37         50.04         9.32 o
   7   0   3          4.50        -14.67        14.67 o
  -7   1   3         47.74          7.69        19.06 o
  -6   1   3         34.52         57.41        11.98 o
  -5   1   3        347.45        343.91        11.00 o
  -4   1   3        343.44        345.71        10.70 o
  -3   1   3         97.55         70.71         5.34 o
  -2   1   3       1276.26       1251.37        17.62 o
  -1   1   3       3470.70       3513.16        88.31 o
   0   1   3       7495.21       7039.45       117.45 o
   1   1   3       3503.43       3523.74        64.93 o
   2   1   3       1301.21       1310.96        22.58 o
   4   1   3        341.96        333.92        15.56 o
   5   1   3        348.50        360.04        14.10 o
   6   1   3         34.69         26.17        11.18 o
   7   1   3         46.53         50.39        16.56 o
  -7   2   3         74.21         81.57        21.88 o
  -6   2   3        139.66        156.29        11.25 o
  -5   2   3          0.60          4.11         4.06 o
  -4   2   3         74.37         73.97         4.59 o
  -3   2   3       1387.12       1330.77        20.63 o
  -2   2   3        403.61        351.48        18.19 o
  -1   2   3      17949.56      19074.40       286.09 o
   0   2   3        777.36        738.72        29.62 o
   1   2   3      17961.13      18662.68       429.28 o
   2   2   3        394.54        338.26        15.16 o
   3   2   3       1395.55       1322.86        37.42 o
   4   2   3         72.24         68.15         5.41 o
   5   2   3          0.68          3.88         9.80 o
   6   2   3        140.01        149.43        10.68 o
   7   2   3         74.26         57.69        16.35 o
  -6   3   3          8.55         12.49        12.06 o
  -5   3   3         12.09         27.59         5.62 o
  -4   3   3        165.28        163.78         7.77 o
  -3   3   3        105.47        112.17         8.83 o
  -2   3   3       1155.05       1061.60        16.47 o
  -1   3   3       2667.92       2816.32       106.98 o
   0   3   3         74.76         67.05        13.65 o
   1   3   3       2673.93       2680.84        73.82 o
   2   3   3       1184.22       1121.35        41.00 o
   3   3   3        107.36        115.32         8.86 o
   4   3   3        165.41        151.56         8.18 o
   5   3   3         11.89          7.31         6.90 o
   6   3   3          8.05          5.30         5.74 o
  -6   4   3          1.49         -5.99         8.82 o
  -5   4   3          9.57         15.66         6.50 o
  -4   4   3        696.69        665.39        23.11 o
  -3   4   3         64.46         45.33         6.76 o
  -2   4   3         69.92         54.34         6.24 o
  -1   4   3        226.96        254.80        14.22 o
   0   4   3        454.56        433.69        19.06 o
   1   4   3        222.73        263.62        18.86 o
   3   4   3         63.54         52.21         8.85 o
   4   4   3        699.62        633.28        19.24 o
   5   4   3          9.35          4.20         9.26 o
   6   4   3          1.50          2.62         8.16 o
  -6   5   3         16.50         29.24        10.52 o
  -5   5   3         62.35         73.70         9.35 o
  -4   5   3         46.86         52.88         8.08 o
  -3   5   3        864.87        842.68        25.96 o
  -2   5   3        740.21        727.44        22.88 o
  -1   5   3        329.40        342.12        14.11 o
   0   5   3          0.21          2.64         5.66 o
   1   5   3        337.09        324.85        21.23 o
   2   5   3        737.93        718.13        22.72 o
   3   5   3        856.74        896.14        53.42 o
   4   5   3         45.62         42.46        22.41 o
   5   5   3         64.40         47.55        13.48 o
   6   5   3         16.69         16.63        10.43 o
  -6   6   3         32.68         47.68        12.13 o
  -5   6   3         29.59          2.22        14.58 o
  -4   6   3        167.39        185.97        23.47 o
  -3   6   3        319.70        310.32        13.17 o
  -2   6   3        151.82        134.79         8.63 o
  -1   6   3        442.34        441.09        28.69 o
   0   6   3        353.42        356.37        20.58 o
   1   6   3        448.20        420.01        23.05 o
   2   6   3        148.76        136.06         9.20 o
   4   6   3        163.42        130.82        21.62 o
   5   6   3         28.85         28.46        23.77 o
   6   6   3         32.99         51.81        14.60 o
  -5   7   3          6.58          3.98        13.44 o
  -4   7   3         21.87         38.56        17.17 o
  -3   7   3        499.83        509.66        16.01 o
  -2   7   3        132.95        129.50         9.44 o
  -1   7   3         70.97         79.84        19.26 o
   0   7   3        571.73        554.00        27.47 o
   1   7   3         69.02         69.23        12.71 o
   2   7   3        134.08        119.43         9.26 o
   3   7   3        499.00        451.86        24.42 o
   4   7   3         20.81          5.14        17.90 o
   5   7   3          7.13         14.36        14.01 o
  -5   8   3         11.18          4.36        29.69 o
  -4   8   3         29.08         14.32        15.90 o
  -3   8   3        139.78        140.90         9.54 o
  -2   8   3         43.93         43.85         7.35 o
  -1   8   3        320.02        316.45        41.00 o
   0   8   3        681.84        682.53        32.89 o
   1   8   3        321.22        319.02        22.09 o
   2   8   3         43.40         47.57         7.65 o
   3   8   3        143.64        144.72        26.82 o
   4   8   3         28.93         35.97        14.51 o
   5   8   3         11.24         22.06        13.82 o
  -4   9   3         10.17          1.11        14.37 o
  -3   9   3         20.48         44.22        16.14 o
  -2   9   3         62.88         61.80         9.81 o
  -1   9   3         32.12         19.58        10.70 o
   0   9   3        189.17        171.66        26.36 o
   1   9   3         31.17         12.53         9.95 o
   2   9   3         63.83         53.74         8.14 o
   3   9   3         22.07          3.46        18.41 o
   4   9   3         10.48         19.42        13.44 o
  -4  10   3         35.76         22.79        26.91 o
  -3  10   3         60.44         45.93        16.05 o
  -2  10   3         57.50         54.47        11.08 o
  -1  10   3         32.81          9.74         9.85 o
   0  10   3          5.97          6.48        10.56 o
   1  10   3         32.29         34.83        12.81 o
   2  10   3         56.77         47.83        10.69 o
   3  10   3         60.40        110.35        26.18 o
   4  10   3         34.87         70.69        18.56 o
  -3  11   3         17.98         -4.65        12.56 o
  -2  11   3          8.79          5.17        12.59 o
  -1  11   3         39.90         73.58        16.33 o
   0  11   3          1.48          5.08        15.82 o
   1  11   3         39.68         51.94        14.28 o
   2  11   3          8.76         16.08        10.61 o
   3  11   3         16.74         10.08        21.94 o
  -1  12   3         17.31          3.48        13.36 o
   0  12   3         24.87         24.26        13.80 o
   1  12   3         17.72         53.03        16.08 o
   1   0   4        791.71        731.64        16.00 o
   2   0   4        636.48        669.54        10.85 o
   3   0   4         99.69        115.98         5.58 o
   4   0   4         26.18         25.86         5.08 o
   5   0   4          5.68          5.18         4.02 o
   6   0   4        335.06        324.68        16.88 o
   7   0   4          3.81         -6.22        13.88 o
  -7   1   4          1.54        -17.60        17.60 o
  -6   1   4         78.33        116.62        11.83 o
  -5   1   4        213.46        213.08         8.73 o
  -4   1   4        673.96        649.25        14.29 o
  -3   1   4        195.78        209.81         9.84 o
  -2   1   4        892.33        876.93        14.30 o
  -1   1   4       5716.98       6117.20       145.93 o
   0   1   4         37.49         30.86         4.57 o
   1   1   4       5732.46       5761.52       101.70 o
   2   1   4        915.31        902.01        21.34 o
   3   1   4        187.79        213.91         8.93 o
   4   1   4        678.98        660.14        17.79 o
   5   1   4        210.14        203.42        12.72 o
   6   1   4         76.57         73.16         9.12 o
   7   1   4          1.33         -0.15        11.13 o
  -7   2   4         16.02         47.04        21.52 o
  -6   2   4         55.98         58.75         7.90 o
  -5   2   4         53.75         48.72         4.65 o
  -4   2   4        262.97        278.68         9.37 o
  -3   2   4         63.63         67.32         4.63 o
  -2   2   4        318.37        317.01         9.35 o
  -1   2   4       2179.02       2293.50        74.64 o
   0   2   4        702.84        707.36        28.14 o
   1   2   4       2158.86       2223.35       108.17 o
   2   2   4        328.29        332.10        13.09 o
   3   2   4         59.71         60.11         6.03 o
   4   2   4        254.34        267.03        11.21 o
   5   2   4         57.67         49.31         7.36 o
   6   2   4         54.05         56.48         7.06 o
   7   2   4         15.75         28.09        14.86 o
  -6   3   4        114.94        125.95        13.88 o
  -5   3   4        206.04        229.21        11.50 o
  -4   3   4         60.81         64.12         5.40 o
  -3   3   4        146.75        161.49         6.95 o
  -2   3   4        396.18        389.97        11.53 o
  -1   3   4        138.78        134.18         8.32 o
   0   3   4        280.97        283.16        20.46 o
   2   3   4        394.23        411.34        24.11 o
   3   3   4        138.38        170.24        12.85 o
   4   3   4         64.32         59.82         5.04 o
   5   3   4        211.23        202.18        13.01 o
   6   3   4        113.57        101.07         9.28 o
  -6   4   4         29.83          9.34         9.32 o
  -5   4   4        122.35        129.53        10.71 o
  -4   4   4        384.30        394.61        16.23 o
  -3   4   4        226.00        201.42         7.76 o
  -2   4   4         47.36         46.18         4.27 o
  -1   4   4        687.33        690.68        22.65 o
   0   4   4       2686.42       2695.01        59.86 o
   1   4   4        681.13        648.23        30.33 o
   3   4   4        231.40        227.68        15.69 o
   4   4   4        375.31        367.51        12.86 o
   5   4   4        122.88        118.16         7.93 o
   6   4   4         30.63         48.79        11.63 o
  -6   5   4         17.00         15.77        10.16 o
  -5   5   4        148.58        137.13        11.78 o
  -4   5   4        200.25        205.36        13.79 o
  -3   5   4          4.71          6.92         5.83 o
  -2   5   4        636.73        652.85        16.08 o
  -1   5   4        345.72        369.39        18.74 o
   0   5   4          5.33         -1.58         7.17 o
   1   5   4        349.04        371.67        25.85 o
   2   5   4        652.27        600.62        45.09 o
   3   5   4          4.11          2.13        12.10 o
   4   5   4        200.38        206.32        19.65 o
   5   5   4        148.01        164.90        20.20 o
   6   5   4         16.54          0.02        13.73 o
  -6   6   4         13.19          0.93        12.34 o
  -5   6   4         26.52         31.33        11.40 o
  -4   6   4         12.42         20.15         6.97 o
  -3   6   4         65.57         61.94         6.97 o
  -2   6   4          6.42         13.84         4.62 o
  -1   6   4        346.76        344.04        15.69 o
   0   6   4       1250.26       1396.28        35.65 o
   1   6   4        350.02        341.04        16.75 o
   2   6   4          5.09         -2.62         4.71 o
   3   6   4         62.44         76.88        20.33 o
   4   6   4         12.43          8.77        10.27 o
   5   6   4         27.09         16.84        11.25 o
   6   6   4         13.03         37.32        16.68 o
  -5   7   4         33.51         39.27        12.22 o
  -4   7   4         54.60         59.20        17.76 o
  -3   7   4          2.90          2.32         5.55 o
  -2   7   4        439.51        438.64        16.66 o
  -1   7   4         33.36         38.21         9.48 o
   0   7   4        182.15        153.73        15.15 o
   1   7   4         35.20         27.95         9.12 o
   2   7   4        444.89        418.48        22.75 o
   3   7   4          2.20         16.34        17.89 o
   4   7   4         51.82         37.63        13.23 o
   5   7   4         33.69         12.45        12.50 o
  -5   8   4          7.94         12.80        17.14 o
  -4   8   4         22.70         46.98        15.50 o
  -3   8   4         31.00         27.28         5.42 o
  -2   8   4         14.34         22.50         6.12 o
  -1   8   4        417.68        424.22        25.44 o
   0   8   4        146.25        140.48        16.11 o
   1   8   4        419.19        396.77        24.61 o
   2   8   4         13.06         15.06        10.36 o
   3   8   4         33.90         27.11         5.64 o
   4   8   4         22.62         10.33        11.96 o
   5   8   4          7.37        -15.74        15.74 o
  -4   9   4         12.16         48.39        17.19 o
  -3   9   4         71.96         70.79        17.03 o
  -2   9   4        189.61        182.23        12.87 o
  -1   9   4         18.34         16.01        25.39 o
   0   9   4         18.59         11.08        10.40 o
   1   9   4         20.29         19.54         9.83 o
   2   9   4        194.00        183.32        26.94 o
   3   9   4         71.40        124.46        27.42 o
   4   9   4         12.10         29.36        13.23 o
  -4  10   4          3.17         12.78        13.89 o
  -3  10   4         16.57          4.96        11.93 o
  -2  10   4        114.18        113.64        13.58 o
  -1  10   4          7.03          3.04        10.84 o
   0  10   4          0.63          0.14        12.23 o
   1  10   4          6.07          7.46        10.32 o
   2  10   4        110.91        115.52        16.02 o
   3  10   4         16.26         27.03        21.46 o
   4  10   4          2.89         20.93        35.68 o
  -3  11   4         39.74         69.07        20.34 o
  -2  11   4        118.48        128.44        18.60 o
  -1  11   4         27.07         23.42        11.79 o
   0  11   4          7.22         26.16        13.78 o
   1  11   4         27.91         26.74        13.20 o
   2  11   4        119.37        113.59        17.36 o
   3  11   4         38.90         63.87        26.73 o
  -1  12   4          7.39         18.70        10.49 o
   0  12   4         12.87         10.50        15.42 o
   1  12   4          7.84         -3.57        11.29 o
   1   0   5      11232.28      11096.13       151.53 o
   2   0   5        819.72        795.41        15.71 o
   3   0   5         58.96         71.22         9.55 o
   4   0   5         49.18         60.76         7.85 o
   5   0   5        356.13        363.68        12.74 o
   6   0   5          5.67         10.00         6.62 o
   7   0   5         11.51         -3.87        12.64 o
  -7   1   5         29.53         24.42        17.18 o
  -6   1   5        192.77        204.32        14.26 o
  -5   1   5         85.61         87.66         6.96 o
  -4   1   5        569.67        619.30        16.04 o
  -3   1   5        942.48        948.28        18.69 o
  -1   1   5       6018.46       5748.26       270.22 o
   0   1   5        464.64        482.37        12.21 o
   1   1   5       5955.96       5697.17       142.10 o
   3   1   5        950.65        941.58        20.24 o
   4   1   5        567.27        600.44        34.98 o
   5   1   5         86.36         96.93        10.01 o
   6   1   5        196.07        191.41        13.89 o
   7   1   5         28.85         15.45        17.37 o
  -7   2   5          0.19         30.10        18.64 o
  -6   2   5         21.78         23.23        12.74 o
  -5   2   5        407.82        422.03        11.80 o
  -4   2   5        207.70        203.35        13.96 o
  -3   2   5         75.52         64.01         3.56 o
  -2   2   5       1833.86       1793.02        31.97 o
  -1   2   5        881.17        942.21        44.38 o
   0   2   5         16.36         21.39         6.67 o
   1   2   5        875.84        882.40        19.47 o
   2   2   5       1822.88       1801.03        36.24 o
   3   2   5         75.29         90.66         7.16 o
   4   2   5        207.14        198.61        10.54 o
   5   2   5        406.58        435.70        18.60 o
   6   2   5         21.44         29.29         6.02 o
   7   2   5          0.16        -13.55        13.62 o
  -6   3   5          1.98         10.33         7.80 o
  -5   3   5         59.07         66.61         5.89 o
  -4   3   5        177.64        156.50         4.47 o
  -3   3   5        355.24        363.38        10.84 o
  -2   3   5       1234.26       1213.53        42.58 o
  -1   3   5       1143.86       1283.22        45.51 o
   0   3   5        445.05        409.47        24.99 o
   1   3   5       1098.27       1252.86        36.12 o
   2   3   5       1231.98       1274.85        48.49 o
   3   3   5        353.51        400.92        19.98 o
   4   3   5        179.25        175.95        11.86 o
   5   3   5         58.69         42.86         8.64 o
   6   3   5          2.17          5.02        15.35 o
  -6   4   5         12.07         13.23        10.05 o
  -5   4   5         53.00         56.35         8.44 o
  -4   4   5        163.05        176.50        11.63 o
  -3   4   5        351.83        350.28        11.50 o
  -2   4   5        325.51        347.44        15.32 o
  -1   4   5        252.53        266.71        20.13 o
   0   4   5        687.51        707.26        25.41 o
   1   4   5        248.29        257.94        20.08 o
   3   4   5        355.61        407.83        26.47 o
   4   4   5        163.66        188.75        15.54 o
   5   4   5         49.12         55.32         9.45 o
   6   4   5         12.75          6.62         8.28 o
  -6   5   5        121.72        127.38        15.76 o
  -5   5   5         51.13         76.06         9.69 o
  -4   5   5        558.70        533.19        19.86 o
  -3   5   5        112.05        100.66         6.78 o
  -2   5   5         94.85         93.56         7.74 o
  -1   5   5        717.26        700.84        21.86 o
   0   5   5         37.18         19.07         9.49 o
   1   5   5        717.44        701.72        35.53 o
   2   5   5         88.63         82.04         4.75 o
   3   5   5        113.37        115.66        23.20 o
   4   5   5        568.84        537.13        29.74 o
   5   5   5         52.33         74.80         9.96 o
   6   5   5        120.45        110.74        16.81 o
  -6   6   5         17.11         17.98        11.62 o
  -5   6   5        186.05        221.97        19.86 o
  -4   6   5        131.90        124.97        19.52 o
  -3   6   5        756.57        751.35        20.64 o
  -2   6   5        214.08        198.98         9.10 o
  -1   6   5        220.32        204.54        12.35 o
   0   6   5        737.47        720.20        29.66 o
   1   6   5        214.56        236.66        23.92 o
   2   6   5        209.64        182.69        25.40 o
   3   6   5        750.84        748.18        51.95 o
   4   6   5        131.52        123.26        17.46 o
   5   6   5        188.36        215.19        22.01 o
   6   6   5         16.99         -4.02        11.56 o
  -5   7   5         10.46         22.85        11.27 o
  -4   7   5         35.72         65.55        21.25 o
  -3   7   5         42.71         42.01         5.69 o
  -2   7   5         17.42         11.60         7.49 o
  -1   7   5        131.05        123.09        11.14 o
   0   7   5        297.32        283.69        17.21 o
   1   7   5        128.84        125.66        16.12 o
   2   7   5         18.74         -0.58        14.07 o
   3   7   5         40.94         42.14        20.39 o
   4   7   5         36.02         39.71        13.15 o
   5   7   5         10.65         18.30        11.21 o
  -5   8   5          1.44         25.33        11.72 o
  -4   8   5         38.20         27.97        13.38 o
  -3   8   5         74.90         65.45         8.94 o
  -2   8   5        385.95        375.94        16.80 o
  -1   8   5         63.47         68.07        12.55 o
   0   8   5          1.35          9.29        17.48 o
   1   8   5         64.34         76.21        12.77 o
   2   8   5        385.00        366.24        23.73 o
   3   8   5         74.37         48.97        20.71 o
   4   8   5         38.93         42.65        14.96 o
   5   8   5          1.36         -9.66        12.78 o
  -4   9   5         33.90         37.97        15.01 o
  -3   9   5         97.69         72.86        27.53 o
  -2   9   5         45.20         50.18         8.20 o
  -1   9   5        547.62        538.56        41.85 o
   0   9   5        205.23        167.80        18.18 o
   1   9   5        541.44        469.69        28.77 o
   2   9   5         44.89         51.61        11.97 o
   3   9   5         97.69        100.56        25.09 o
   4   9   5         33.31         33.45        17.08 o
  -4  10   5         60.69         86.27        19.80 o
  -3  10   5         16.10         35.15        16.14 o
  -2  10   5         23.85          7.27         8.02 o
  -1  10   5         87.54         84.09        15.11 o
   0  10   5         17.51         10.99        16.72 o
   1  10   5         85.84        104.39        16.59 o
   2  10   5         24.13          1.43         8.79 o
   3  10   5         15.66          5.84        15.30 o
   4  10   5         60.73         72.72        17.07 o
  -3  11   5         28.76         36.44        16.48 o
  -2  11   5          9.39         12.16        14.21 o
  -1  11   5         15.15         13.13         9.15 o
   0  11   5          6.60         19.68        12.30 o
   1  11   5         14.64         10.81        12.05 o
   2  11   5          9.26          8.38         9.85 o
   3  11   5         28.44         47.48        24.48 o
  -1  12   5         53.74         50.81        13.33 o
   0  12   5         22.20         26.52        13.69 o
   1  12   5         53.89         74.56        27.96 o
   0   0   6        785.29        883.56        31.96 o
   1   0   6       1150.01       1196.49        30.69 o
   2   0   6       1213.98       1112.42        21.96 o
   3   0   6          0.12         -1.13         3.03 o
   4   0   6        314.69        306.22        21.96 o
   5   0   6         24.33         32.50         5.87 o
   6   0   6          2.22         -3.22         5.55 o
   7   0   6         27.57         26.02        15.62 o
  -7   1   6         51.54         49.65        19.49 o
  -6   1   6         87.34         81.93         8.29 o
  -5   1   6         18.84         19.65         4.95 o
  -4   1   6        453.25        440.26        13.66 o
  -2   1   6        505.24        461.80        10.56 o
  -1   1   6       1746.50       1787.10        27.95 o
   0   1   6       3919.34       3791.18        62.35 o
   1   1   6       1792.20       1776.26        30.52 o
   2   1   6        508.49        497.35        16.26 o
   3   1   6        118.85         86.78         9.46 o
   4   1   6        443.83        435.59        16.36 o
   5   1   6         19.83         18.61         4.84 o
   6   1   6         90.00         98.41        11.14 o
   7   1   6         50.20         48.96        16.71 o
  -6   2   6         53.02         46.55        12.36 o
  -5   2   6        122.16        142.92         7.24 o
  -4   2   6         30.42         25.66         5.92 o
  -3   2   6        551.63        529.05        10.24 o
  -2   2   6       1974.17       2095.35        52.56 o
  -1   2   6        329.11        336.71         9.46 o
   0   2   6       2810.59       2806.80        44.90 o
   1   2   6        333.79        336.49         8.77 o
   2   2   6       1996.86       2117.35        41.39 o
   3   2   6        557.54        544.11        19.35 o
   4   2   6         30.81         48.49        11.42 o
   5   2   6        124.33        145.59        15.90 o
   6   2   6         54.90         48.46        15.27 o
  -6   3   6         33.92         19.92         8.82 o
  -5   3   6         27.14         23.15         5.10 o
  -4   3   6         57.70         51.29         6.09 o
  -3   3   6        642.83        596.46        19.45 o
  -2   3   6        905.72       1014.58        21.64 o
  -1   3   6         79.86         88.58         6.83 o
   0   3   6        217.29        238.74        10.94 o
   1   3   6         76.68         86.69         7.91 o
   2   3   6        929.01        977.63        56.64 o
   3   3   6        639.56        641.50        26.11 o
   4   3   6         52.47         45.28         7.77 o
   5   3   6         25.62         16.03         7.06 o
   6   3   6         31.70         32.45         8.04 o
  -6   4   6         16.85         20.83         9.26 o
  -5   4   6         92.76         85.13         9.91 o
  -4   4   6        165.08        135.43        10.52 o
  -3   4   6         51.08         59.98         5.85 o
  -2   4   6       1554.45       1498.44        32.92 o
  -1   4   6       2916.41       3025.98        54.41 o
   0   4   6       1117.19       1051.66        26.63 o
   1   4   6       2918.13       2948.37        79.71 o
   3   4   6         56.17         69.51        10.38 o
   4   4   6        169.14        167.92        12.56 o
   5   4   6         89.97        112.23        11.78 o
   6   4   6         16.24         29.77        10.87 o
  -6   5   6         34.21         51.75        12.79 o
  -5   5   6         93.89        103.67        11.02 o
  -4   5   6         46.24         49.75         8.25 o
  -3   5   6        475.41        447.17        15.94 o
  -2   5   6        294.95        311.35        14.12 o
  -1   5   6         56.21         74.17         8.93 o
   0   5   6        368.22        335.87        19.16 o
   1   5   6         64.94         57.30        12.73 o
   2   5   6        300.75        293.84        13.23 o
   3   5   6        469.00        414.40        36.57 o
   4   5   6         46.61         45.07        11.96 o
   5   5   6         93.31        121.43        12.49 o
   6   5   6         34.39         27.55        13.17 o
  -6   6   6         15.51         29.59        17.90 o
  -5   6   6         70.41         83.56        13.82 o
  -4   6   6         18.93         18.50         7.38 o
  -3   6   6         52.42         53.81         5.25 o
  -2   6   6         63.33         61.35         5.78 o
  -1   6   6         32.71         30.06         6.05 o
   0   6   6          1.17          6.52         7.10 o
   1   6   6         34.36         35.76        19.01 o
   2   6   6         59.85         51.32         6.82 o
   3   6   6         53.10         28.74        16.05 o
   4   6   6         18.12          9.49        11.40 o
   5   6   6         70.82         67.54        23.17 o
   6   6   6         16.10         11.50        10.98 o
  -5   7   6         26.15         17.13        13.87 o
  -4   7   6        125.15        133.94        16.42 o
  -3   7   6         19.36         18.00         4.88 o
  -2   7   6          2.91          3.01         5.69 o
  -1   7   6         34.83         36.10         5.93 o
   0   7   6        343.96        330.54        17.54 o
   1   7   6         35.99         45.37        16.90 o
   2   7   6          2.53         -2.18        15.80 o
   3   7   6         18.84          9.04        17.75 o
   4   7   6        128.28        101.43        23.98 o
   5   7   6         26.98         23.89        13.30 o
  -5   8   6         55.60         65.58        13.91 o
  -4   8   6         29.36         26.87        10.88 o
  -3   8   6         19.17         17.15         5.47 o
  -2   8   6         95.10        101.91         9.66 o
  -1   8   6        229.49        229.22        16.30 o
   0   8   6        531.55        568.97        30.16 o
   1   8   6        224.62        223.70        19.80 o
   2   8   6         97.71         62.53        22.47 o
   3   8   6         19.39         53.66        22.88 o
   4   8   6         28.91         41.53        21.45 o
   5   8   6         54.40         30.34        14.45 o
  -4   9   6         41.65         40.37        12.39 o
  -3   9   6         31.49         51.29        14.97 o
  -2   9   6         21.44         22.09         6.74 o
  -1   9   6         20.81         16.62         8.11 o
   0   9   6        376.51        401.96        43.98 o
   1   9   6         22.25         21.39        11.59 o
   2   9   6         19.63        -17.35        17.35 o
   3   9   6         29.92         28.35        21.13 o
   4   9   6         43.32         23.65        13.09 o
  -4  10   6          7.16         -6.13        11.90 o
  -3  10   6         10.98          2.80        12.05 o
  -2  10   6         83.18         97.40        13.43 o
  -1  10   6         36.87         43.56        10.74 o
   0  10   6         24.56         15.07        11.03 o
   1  10   6         36.09         40.97        23.05 o
   2  10   6         83.47         64.72        22.12 o
   3  10   6         11.74         30.22        22.19 o
   4  10   6          7.44         -7.21        13.76 o
  -3  11   6         20.18         62.30        19.21 o
  -2  11   6         35.23         19.71         9.35 o
  -1  11   6         43.40         58.34        12.27 o
   0  11   6          8.09         22.38        16.01 o
   1  11   6         44.93         46.87        13.84 o
   2  11   6         34.73         23.47        20.14 o
   3  11   6         20.05         13.11        21.13 o
  -1  12   6          3.69          1.93        10.02 o
   0  12   6          5.38          1.41        14.99 o
   1  12   6          3.66         23.38        30.45 o
   1   0   7        131.45        120.34         7.77 o
   3   0   7        108.13        109.46         5.25 o
   4   0   7         19.13         13.57         7.43 o
   5   0   7        120.46        105.10        10.32 o
   6   0   7          6.33          6.27         6.15 o
   7   0   7        128.44        162.32        27.98 o
  -7   1   7         15.97          2.39        15.72 o
  -6   1   7        148.67        144.19        12.03 o
  -5   1   7        509.33        500.81        15.09 o
  -4   1   7         49.72         50.50         6.36 o
  -3   1   7        836.10        818.70        16.32 o
  -2   1   7        538.03        518.17        11.73 o
  -1   1   7       2196.44       2287.63        36.69 o
   0   1   7       3604.88       3533.59        54.59 o
   1   1   7       2177.02       2221.67        38.06 o
   2   1   7        544.70        560.82        17.78 o
   3   1   7        836.78        818.27        25.01 o
   4   1   7         52.04         53.86         5.98 o
   5   1   7        509.51        511.78        16.72 o
   6   1   7        150.36        153.30        13.11 o
   7   1   7         15.98         39.01        17.23 o
  -6   2   7         34.38         34.25        11.96 o
  -5   2   7         65.52         64.34         5.38 o
  -4   2   7        176.42        168.42         7.61 o
  -3   2   7       1222.79       1202.58        18.87 o
  -2   2   7        219.28        237.93        12.43 o
  -1   2   7       6359.78       6566.91       169.82 o
   0   2   7        676.82        731.54        15.36 o
   1   2   7       6360.46       6565.97        89.18 o
   2   2   7        220.48        239.58        12.27 o
   3   2   7       1230.70       1238.02        31.44 o
   4   2   7        174.60        177.00        10.26 o
   5   2   7         64.53         79.15        12.98 o
   6   2   7         35.30         69.93        17.47 o
  -6   3   7         16.07         13.72         8.76 o
  -5   3   7        149.76        140.31         8.69 o
  -4   3   7        265.72        287.28        12.53 o
  -3   3   7         27.96         26.23         3.83 o
  -2   3   7        408.61        419.50        13.54 o
  -1   3   7        465.61        467.41        14.11 o
   0   3   7       1963.49       1996.58        37.61 o
   1   3   7        477.65        466.44        13.44 o
   2   3   7        399.05        401.10        12.26 o
   3   3   7         29.83         27.47         6.88 o
   4   3   7        264.45        294.12        18.05 o
   5   3   7        147.31        145.97        12.18 o
   6   3   7         15.31         18.57         9.40 o
  -6   4   7         32.82         62.46        11.81 o
  -5   4   7        249.09        259.74        15.45 o
  -4   4   7        144.66        130.76         9.81 o
  -3   4   7         22.32         20.58         4.65 o
  -2   4   7        340.20        320.16        12.63 o
  -1   4   7       1065.33       1194.67        26.79 o
   0   4   7         66.71         56.43         6.62 o
   1   4   7       1048.18       1028.31        35.99 o
   3   4   7         24.06         39.00        14.79 o
   4   4   7        140.62        147.73        12.41 o
   5   4   7        247.04        270.35        16.40 o
   6   4   7         34.30         36.49         8.44 o
  -6   5   7         23.97          8.88        10.11 o
  -5   5   7        187.17        150.63        21.62 o
  -4   5   7        195.46        178.97         7.22 o
  -3   5   7        889.05        851.38        16.60 o
  -2   5   7         57.89         68.99         8.02 o
  -1   5   7        907.25        905.36        26.23 o
   0   5   7          3.20          3.94         8.97 o
   1   5   7        909.59        886.18        27.62 o
   2   5   7         55.29         48.02         4.49 o
   4   5   7        196.70        211.20        26.01 o
   5   5   7        188.81        199.05        14.79 o
   6   5   7         24.28         32.15        13.13 o
  -6   6   7         30.62         33.38        11.97 o
  -5   6   7          1.74         -5.09         9.69 o
  -4   6   7         97.79         98.68        11.49 o
  -3   6   7         65.89         69.97         6.02 o
  -2   6   7        498.45        475.68        17.21 o
  -1   6   7        478.61        480.32        17.43 o
   0   6   7       1861.55       1921.64        73.60 o
   1   6   7        486.25        507.45        24.71 o
   2   6   7        494.23        460.30        19.74 o
   3   6   7         67.93         60.12        19.23 o
   4   6   7         95.15        106.83        24.85 o
   5   6   7          1.94         23.32        12.31 o
   6   6   7         29.84         20.62        11.33 o
  -5   7   7         42.88         50.64        12.91 o
  -4   7   7         85.29        112.67        15.47 o
  -3   7   7         75.43         81.29        11.71 o
  -2   7   7        199.44        184.61         9.91 o
  -1   7   7        327.22        309.36        13.46 o
   0   7   7        364.71        401.64        24.09 o
   1   7   7        324.41        278.51        26.89 o
   2   7   7        204.63        172.84        18.62 o
   3   7   7         72.82         28.05        18.27 o
   4   7   7         86.42        101.60        26.12 o
   5   7   7         43.40         53.68        14.97 o
  -5   8   7          7.07          8.45        15.64 o
  -4   8   7         14.68         46.64        12.86 o
  -3   8   7          2.32          5.39         8.58 o
  -2   8   7        106.68        108.83        12.27 o
  -1   8   7        558.58        579.48        19.29 o
   0   8   7        441.60        393.70        25.78 o
   1   8   7        553.43        587.76        31.20 o
   2   8   7        104.51         95.47        14.52 o
   3   8   7          2.08        -19.17        19.17 o
   4   8   7         14.97         50.02        20.44 o
   5   8   7          7.08         14.56        13.64 o
  -4   9   7          7.58         16.61        11.63 o
  -3   9   7         58.26         78.89        16.45 o
  -2   9   7          7.93          4.66         9.32 o
  -1   9   7         84.42         67.28        11.41 o
   0   9   7        864.70        851.59        57.65 o
   1   9   7         82.37         85.94        14.75 o
   2   9   7          8.91          8.43        16.86 o
   3   9   7         58.82         84.46        22.52 o
   4   9   7          7.26         14.92        22.34 o
  -4  10   7          9.67          6.83        15.06 o
  -3  10   7         27.59         53.57        20.50 o
  -2  10   7         37.30         62.23        12.72 o
  -1  10   7         37.66         41.35        10.30 o
   0  10   7          0.01         -3.27         9.58 o
   1  10   7         38.24         36.66        13.90 o
   2  10   7         36.62         56.64        24.16 o
   3  10   7         26.96          1.59        17.94 o
   4  10   7          8.77         -7.21        19.58 o
  -2  11   7         72.22         81.28        24.42 o
  -1  11   7         34.01         17.33        10.67 o
   0  11   7         11.16         11.97         9.77 o
   1  11   7         33.99         36.63        19.83 o
   2  11   7         73.58        124.81        29.84 o
  -1  12   7         10.35         12.73        10.30 o
   0  12   7          6.06        -10.54        10.54 o
   1  12   7          9.17         -3.51        15.94 o
   0   0   8      14761.92      14775.61       347.89 o
   1   0   8       6867.30       6880.09       100.11 o
   2   0   8        386.33        346.89        12.12 o
   3   0   8        346.31        317.36        10.33 o
   4   0   8          6.58         14.83         6.03 o
   5   0   8         55.12         53.39        11.23 o
   6   0   8        171.53        160.83        12.87 o
   7   0   8          7.74         24.15        18.35 o
  -6   1   8         34.09         35.36         7.50 o
  -5   1   8         61.62         66.11         7.61 o
  -4   1   8         36.20         37.08         5.26 o
  -3   1   8        973.03        983.32        18.74 o
  -2   1   8        188.93        187.96         7.35 o
  -1   1   8        155.38        154.27         8.01 o
   0   1   8       1541.37       1563.92        29.93 o
   1   1   8        155.55        157.09         8.72 o
   2   1   8        201.81        184.57        13.55 o
   3   1   8        954.31        950.69        28.04 o
   4   1   8         35.86         39.88         5.32 o
   5   1   8         61.92         77.39         8.59 o
   6   1   8         33.19         36.35         8.56 o
  -6   2   8         25.29         44.81        12.15 o
  -5   2   8         36.97         39.18         5.86 o
  -4   2   8        105.83        108.56         5.46 o
  -3   2   8         43.88         41.59         3.59 o
  -2   2   8         16.65         13.95         3.26 o
  -1   2   8       1129.04       1168.60        36.75 o
   0   2   8        732.27        734.95        18.78 o
   1   2   8       1134.93       1134.56        21.02 o
   2   2   8         15.22          8.12         5.79 o
   3   2   8         45.07         45.05         8.43 o
   4   2   8         97.96        109.18         8.34 o
   5   2   8         37.73         65.93        14.40 o
   6   2   8         26.63         56.86        13.58 o
  -6   3   8          0.45          6.83         8.51 o
  -5   3   8         65.90         68.10         7.86 o
  -4   3   8        305.89        293.14        12.97 o
  -3   3   8       1156.09       1180.66        22.66 o
  -2   3   8         85.07         83.59         9.27 o
  -1   3   8       1874.68       1953.57        62.44 o
   0   3   8        108.67        127.82        22.02 o
   1   3   8       1894.78       1881.59        34.36 o
   2   3   8         83.25         75.69         5.96 o
   3   3   8       1158.35       1217.41        32.87 o
   4   3   8        309.26        299.57        20.51 o
   5   3   8         67.78         64.67         9.05 o
   6   3   8          0.46         17.78        10.72 o
  -6   4   8          2.40          8.79        10.12 o
  -5   4   8         17.88          0.34         9.42 o
  -4   4   8        180.25        190.38        12.18 o
  -3   4   8        486.80        489.24        17.85 o
  -2   4   8         71.06         71.89         6.92 o
  -1   4   8        393.86        391.94        14.15 o
   0   4   8       1268.98       1318.22        26.68 o
   1   4   8        402.89        387.81        20.26 o
   2   4   8         69.32         82.05        11.08 o
   3   4   8        484.39        513.57        16.34 o
   4   4   8        177.25        215.40        16.91 o
   5   4   8         18.02         11.29         7.37 o
   6   4   8          2.19         19.04        10.73 o
  -6   5   8         19.46         36.30        12.08 o
  -5   5   8         17.04         39.19        10.74 o
  -4   5   8        145.00        131.75         7.53 o
  -3   5   8         55.71         57.51         6.47 o
  -2   5   8        799.64        837.62        20.53 o
  -1   5   8        233.84        208.30        11.14 o
   0   5   8         68.62         56.85         6.83 o
   1   5   8        232.41        210.51        12.83 o
   2   5   8        820.31        770.65        92.00 o
   4   5   8        145.62        148.02        13.86 o
   5   5   8         17.09         13.79         8.14 o
   6   5   8         19.03          6.77        15.38 o
  -6   6   8         14.59         33.20        12.61 o
  -5   6   8         10.26         30.52        11.56 o
  -4   6   8         94.07         89.54        10.33 o
  -3   6   8         25.58         25.25         6.42 o
  -2   6   8          9.07          6.70         5.27 o
  -1   6   8        405.21        368.57        15.65 o
   0   6   8          0.22         -2.04         6.63 o
   1   6   8        402.13        390.28        16.57 o
   2   6   8          8.46         11.39         4.36 o
   4   6   8         91.21         96.03        14.53 o
   5   6   8         10.78         41.85        12.50 o
   6   6   8         15.37         23.32        12.85 o
  -5   7   8         81.22         85.85        14.91 o
  -4   7   8         29.53         22.14        11.00 o
  -3   7   8        162.86        179.12         8.62 o
  -2   7   8        232.53        242.50        11.54 o
  -1   7   8          2.70          7.31         6.70 o
   0   7   8        102.94        102.27        11.08 o
   1   7   8          3.14          2.60         6.35 o
   2   7   8        231.86        249.33        16.00 o
   3   7   8        161.03        178.32        28.58 o
   4   7   8         29.96          6.12        16.42 o
   5   7   8         82.08        119.15        19.06 o
  -5   8   8         53.67         76.50        15.16 o
  -4   8   8         89.36        101.34        19.80 o
  -3   8   8        145.17        151.20         9.99 o
  -2   8   8        220.85        228.30        15.17 o
  -1   8   8        394.33        400.33        36.00 o
   0   8   8        252.09        265.81        17.67 o
   1   8   8        390.86        405.15        20.68 o
   2   8   8        218.75        206.33        14.56 o
   3   8   8        146.23        135.45        26.56 o
   4   8   8         88.63         97.37        28.61 o
   5   8   8         54.38         56.57        16.95 o
  -4   9   8         44.41         63.36        17.42 o
  -3   9   8          6.71         13.90        10.96 o
  -2   9   8         75.96         83.62        17.43 o
  -1   9   8         27.15         33.82        10.64 o
   0   9   8        141.31        143.60        14.78 o
   1   9   8         28.72         18.31        15.06 o
   2   9   8         74.13         85.03        11.15 o
   3   9   8          6.84         19.12        17.17 o
   4   9   8         44.47          7.96        19.68 o
  -3  10   8         32.66         40.19        12.53 o
  -2  10   8          4.85          8.31        11.78 o
  -1  10   8         87.45         97.39        13.52 o
   0  10   8         31.08         36.55        11.65 o
   1  10   8         90.35        116.64        12.75 o
   2  10   8          5.32        -16.03        16.03 o
   3  10   8         33.44         55.70        24.13 o
  -2  11   8         30.23         46.94        17.94 o
  -1  11   8         17.98         36.78        11.34 o
   0  11   8         95.44         99.42        18.90 o
   1  11   8         17.92         23.83         7.90 o
   2  11   8         31.78         -6.36        18.99 o
   0  12   8         34.61         39.76        10.44 o
   1   0   9       2263.72       2349.38        42.38 o
   2   0   9       1384.52       1415.69        31.77 o
   3   0   9       2193.54       2224.12        39.72 o
   4   0   9        312.76        274.82        14.61 o
   5   0   9        382.16        401.90        37.34 o
   6   0   9        111.16         99.14        10.92 o
  -6   1   9         88.15         90.53         9.61 o
  -5   1   9         51.28         38.42         9.48 o
  -4   1   9        156.65        141.32         8.30 o
  -3   1   9         75.83         49.60         7.03 o
  -2   1   9        706.14        776.64        18.15 o
  -1   1   9         71.84         70.42         7.70 o
   0   1   9       4678.11       4774.85        56.38 o
   1   1   9         76.06         81.30         6.54 o
   2   1   9        699.48        794.25        22.94 o
   4   1   9        152.11        162.90         8.77 o
   5   1   9         48.83         41.34         6.64 o
   6   1   9         89.24         71.83        22.62 o
  -6   2   9         87.81         61.15        20.50 o
  -5   2   9          9.39         19.41         5.21 o
  -4   2   9         72.94         64.07         4.57 o
  -3   2   9         20.47         17.43         2.98 o
  -2   2   9        280.54        298.92        18.77 o
  -1   2   9       1443.84       1459.70        44.98 o
   0   2   9       2846.80       2962.82        42.87 o
   1   2   9       1464.05       1534.77        33.14 o
   2   2   9        276.86        267.92        13.65 o
   3   2   9         22.43         22.96         6.96 o
   4   2   9         70.53         64.32         6.84 o
   5   2   9          9.75         11.14        13.08 o
   6   2   9         88.34         80.42        14.03 o
  -6   3   9         21.32         25.43        12.66 o
  -5   3   9        168.33        175.18        15.59 o
  -4   3   9        149.96        149.62         7.16 o
  -3   3   9        256.63        255.64        10.02 o
  -2   3   9        350.17        332.68        15.93 o
  -1   3   9       1643.59       1672.40        31.32 o
   0   3   9       4270.11       4391.65        70.43 o
   1   3   9       1621.65       1683.91        36.83 o
   2   3   9        348.68        339.44        11.57 o
   3   3   9        253.22        265.24        15.17 o
   4   3   9        149.98        148.16        11.66 o
   5   3   9        166.71        181.20        13.33 o
   6   3   9         20.70         25.86        19.28 o
  -6   4   9          7.71          3.65         9.89 o
  -5   4   9         16.71          4.79         6.78 o
  -4   4   9        133.92        141.27         8.69 o
  -3   4   9        210.49        225.93        10.54 o
  -2   4   9       1476.62       1404.59        41.89 o
  -1   4   9        825.97        893.95        33.98 o
   0   4   9         58.74         63.98         6.80 o
   1   4   9        819.91        761.27        39.68 o
   2   4   9       1470.91       1458.43        38.32 o
   3   4   9        217.26        238.87        20.34 o
   4   4   9        139.25        155.34        21.91 o
   5   4   9         17.45          9.52         7.00 o
   6   4   9          8.20          9.36         9.85 o
  -6   5   9         24.14         31.90        14.36 o
  -5   5   9          1.90          3.55         9.44 o
  -4   5   9        661.58        653.79        18.94 o
  -3   5   9        180.36        187.77        10.13 o
  -2   5   9        600.77        590.14        17.28 o
  -1   5   9        601.73        636.79        23.02 o
   0   5   9        103.84        109.17         8.57 o
   1   5   9        610.29        597.69        39.91 o
   2   5   9        601.00        574.86        26.56 o
   3   5   9        183.43        195.62        15.42 o
   4   5   9        661.52        603.37        79.78 o
   5   5   9          1.33          4.54        10.58 o
   6   5   9         23.51         45.41        20.87 o
  -6   6   9         27.56         31.86        14.27 o
  -5   6   9         85.60         82.16        13.43 o
  -4   6   9         77.98         92.59        10.26 o
  -3   6   9         32.00         45.85         5.40 o
  -2   6   9        361.58        357.42        14.14 o
  -1   6   9        543.04        536.23        20.06 o
   0   6   9        217.57        230.33        12.41 o
   1   6   9        545.04        546.38        19.63 o
   2   6   9        356.20        372.07        14.73 o
   3   6   9         31.62         38.11        10.68 o
   4   6   9         77.88         82.70         9.44 o
   5   6   9         83.87         50.75        16.06 o
   6   6   9         26.39         21.16        15.52 o
  -5   7   9         20.90         27.65        11.71 o
  -4   7   9          5.10          7.55        15.58 o
  -3   7   9         16.98         15.71         4.12 o
  -2   7   9         95.57        103.14         8.69 o
  -1   7   9        193.43        174.05        10.64 o
   0   7   9        163.52        171.55        11.70 o
   1   7   9        198.41        186.22        12.50 o
   2   7   9         97.81         90.11         9.79 o
   3   7   9         15.22         32.25        10.43 o
   4   7   9          4.64          7.91         7.76 o
   5   7   9         21.52         35.89        13.56 o
  -5   8   9         46.75         56.79        14.33 o
  -4   8   9         33.78         45.19        13.44 o
  -3   8   9         30.20         27.95         8.31 o
  -2   8   9        119.28        101.56         7.98 o
  -1   8   9        516.27        519.43        20.71 o
   0   8   9        209.63        205.41        15.89 o
   1   8   9        504.20        528.23        19.64 o
   2   8   9        118.12        121.72        15.10 o
   3   8   9         28.88         14.02        13.05 o
   4   8   9         34.03         16.65        18.35 o
   5   8   9         47.46         33.99        21.85 o
  -4   9   9         35.71         39.78        17.30 o
  -3   9   9         93.02        121.89        17.58 o
  -2   9   9         48.84         46.82         9.16 o
  -1   9   9        405.20        402.59        22.88 o
   0   9   9         64.14         65.31         9.62 o
   1   9   9        402.88        401.35        18.17 o
   2   9   9         49.88         42.12         7.86 o
   3   9   9         93.22        130.64        22.26 o
   4   9   9         36.83         45.68        24.36 o
  -3  10   9         86.42        119.04        17.25 o
  -2  10   9        123.81        133.76        13.05 o
  -1  10   9          6.67          9.02         8.80 o
   0  10   9          9.53         17.18         7.46 o
   1  10   9          7.21          7.37         7.30 o
   2  10   9        123.17        131.35        18.78 o
   3  10   9         87.61         87.69        26.80 o
  -2  11   9         12.96         13.78        17.66 o
  -1  11   9         29.65         49.14        10.32 o
   0  11   9          0.09          7.76         8.20 o
   1  11   9         30.83         32.89         8.71 o
   2  11   9         12.09         39.63        38.57 o
   0  12   9          0.34          7.71         8.58 o
   0   0  10      12930.23      13609.27       248.34 o
   1   0  10        544.66        489.60        16.49 o
   2   0  10       6196.98       6396.93        99.66 o
   3   0  10        124.59        112.20         5.31 o
   4   0  10        129.68        135.81        11.03 o
   5   0  10         47.89         24.79        14.07 o
   6   0  10         48.02         59.08         9.09 o
  -6   1  10         54.61         64.85        11.13 o
  -5   1  10         83.47         88.37        12.57 o
  -4   1  10         80.25         78.63         6.82 o
  -3   1  10         90.61         89.78         6.90 o
  -2   1  10        912.87        980.19        17.28 o
  -1   1  10        214.32        188.41        10.06 o
   0   1  10       7585.16       7686.85        86.27 o
   1   1  10        221.25        191.72         9.05 o
   2   1  10        913.90       1041.03        27.45 o
   3   1  10         91.09         86.63         7.98 o
   4   1  10         80.43         80.18         6.55 o
   5   1  10         83.68         80.42         7.99 o
   6   1  10         55.38         54.45        11.63 o
  -6   2  10         35.24         41.85        22.36 o
  -5   2  10         11.40         12.60         6.58 o
  -4   2  10        160.85        168.49         6.08 o
  -3   2  10        103.86         79.36         4.85 o
  -2   2  10        399.34        411.46        15.54 o
  -1   2  10          4.48         14.36         4.57 o
   0   2  10        929.78        953.40        19.77 o
   1   2  10          3.83          8.25         4.32 o
   2   2  10        392.18        432.38        21.42 o
   3   2  10        100.30         87.86         9.53 o
   4   2  10        158.13        152.65        10.65 o
   5   2  10         12.44         18.80         7.18 o
   6   2  10         35.69         56.18        19.69 o
  -6   3  10         30.30         35.33        10.84 o
  -5   3  10         10.81          9.82         6.70 o
  -4   3  10        930.13        847.11        18.51 o
  -3   3  10         29.63         24.93         6.71 o
  -2   3  10        977.47        936.57        44.32 o
  -1   3  10         10.61         12.16         4.05 o
   0   3  10         35.11         43.46         5.90 o
   1   3  10         10.94         23.62         5.59 o
   2   3  10        970.56        978.84        29.10 o
   3   3  10         31.52         35.71         7.59 o
   4   3  10        944.41        908.41        36.43 o
   5   3  10         11.06         15.87         7.46 o
   6   3  10         29.71         25.83        11.18 o
  -6   4  10          0.57         -5.71         9.25 o
  -5   4  10         57.04         41.90        10.36 o
  -4   4  10        454.70        410.68        18.58 o
  -3   4  10        928.82        872.23        21.39 o
  -2   4  10        794.13        761.54        21.16 o
  -1   4  10         43.77         36.94         6.40 o
   0   4  10        659.11        580.70        19.73 o
   1   4  10         41.35         37.47         6.52 o
   2   4  10        805.49        737.63        34.56 o
   3   4  10        931.79        886.41        46.22 o
   4   4  10        458.69        490.85        36.74 o
   5   4  10         54.34         46.08        12.71 o
   6   4  10          0.53          8.43        13.34 o
  -6   5  10         15.75         34.83        11.88 o
  -5   5  10         27.43         36.23        13.04 o
  -4   5  10         19.69         20.03         5.33 o
  -3   5  10        391.67        367.39        17.14 o
  -2   5  10        332.07        339.85        13.52 o
  -1   5  10        339.61        336.31        13.17 o
   0   5  10        547.58        559.12        17.93 o
   1   5  10        340.42        325.86        20.43 o
   2   5  10        329.90        337.58        15.15 o
   3   5  10        387.99        413.57        22.60 o
   4   5  10         19.71         19.13        15.01 o
   5   5  10         26.93         35.78         9.12 o
   6   5  10         15.60         48.67        21.23 o
  -5   6  10        103.50        115.38        15.78 o
  -4   6  10         22.61         10.39         6.99 o
  -3   6  10         27.90         18.67         5.41 o
  -2   6  10        233.81        255.67        12.29 o
  -1   6  10         93.73         94.14         8.04 o
   0   6  10          2.15          0.23         5.68 o
   1   6  10         91.68         99.82         9.44 o
   2   6  10        237.07        237.98        11.58 o
   3   6  10         29.06         51.32        11.62 o
   4   6  10         22.26         26.11        16.81 o
   5   6  10        102.43         83.32        14.93 o
  -5   7  10          3.17         17.18        12.26 o
  -4   7  10        169.46        174.38        29.99 o
  -3   7  10         11.82         11.79         4.61 o
  -2   7  10         29.90         33.02         6.55 o
  -1   7  10          9.14          6.23         5.65 o
   0   7  10        397.95        371.02        16.31 o
   1   7  10          9.68         -0.35        11.85 o
   2   7  10         27.34         15.02         4.80 o
   3   7  10         11.29         15.85         9.36 o
   4   7  10        171.39        205.52        15.98 o
   5   7  10          3.41          4.67        11.30 o
  -5   8  10         86.92        101.91        18.02 o
  -4   8  10         20.53         15.98        11.60 o
  -3   8  10         50.69         59.53         8.55 o
  -2   8  10         72.59         61.18         7.58 o
  -1   8  10         82.86         80.53        12.02 o
   0   8  10          4.46         18.90         9.33 o
   1   8  10         80.05         83.99        11.86 o
   2   8  10         74.48         71.95         8.25 o
   3   8  10         52.70         66.30        12.01 o
   4   8  10         20.55         29.13        21.39 o
   5   8  10         85.74        117.20        21.86 o
  -4   9  10         55.97         68.60        13.83 o
  -3   9  10         21.56         27.90        12.64 o
  -2   9  10         51.70         42.53        13.25 o
  -1   9  10        278.75        309.48        24.02 o
   0   9  10        201.71        195.67        14.13 o
   1   9  10        286.07        305.32        18.68 o
   2   9  10         53.77         39.23         7.36 o
   3   9  10         21.84         32.77        14.17 o
   4   9  10         57.40         82.65        29.95 o
  -3  10  10          0.26          9.60        11.78 o
  -2  10  10         27.05         43.80         9.31 o
  -1  10  10         17.62         26.94         9.63 o
   0  10  10        205.22        209.19        19.34 o
   1  10  10         18.18          9.23         8.41 o
   2  10  10         27.90         42.09        22.66 o
   3  10  10          0.35         28.47        13.55 o
  -2  11  10          7.20         15.30        10.86 o
  -1  11  10         84.10         63.34        11.05 o
   0  11  10          5.21          6.76         8.80 o
   1  11  10         85.20         85.81        16.30 o
   2  11  10          7.32         15.76        13.20 o
   1   0  11       6737.87       7148.08       224.21 o
   2   0  11       1143.52       1198.86        26.05 o
   3   0  11         55.63         45.00         6.16 o
   4   0  11         51.47         39.70         7.64 o
   5   0  11         83.68         96.53        12.61 o
   6   0  11          9.41         18.81         7.41 o
  -6   1  11         21.77         30.23         9.52 o
  -5   1  11        247.86        250.49        20.77 o
  -4   1  11         52.90         38.97         6.24 o
  -3   1  11         61.05         77.29         5.86 o
  -2   1  11        615.09        576.70        12.82 o
  -1   1  11        219.83        270.98        20.24 o
   0   1  11       1878.68       2023.56        29.83 o
   1   1  11        216.53        253.60        10.59 o
   2   1  11        622.10        579.29        20.28 o
   3   1  11         61.98         76.75        10.66 o
   4   1  11         56.62         58.95         6.01 o
   5   1  11        250.39        250.90        11.44 o
   6   1  11         22.69         10.70         9.50 o
  -6   2  11         13.64         19.93        18.71 o
  -5   2  11         52.57         46.36         5.31 o
  -4   2  11         16.67          8.20         4.49 o
  -3   2  11        908.16        860.82        33.28 o
  -2   2  11         85.34         92.43         7.40 o
  -1   2  11       1079.00       1070.98        24.05 o
   0   2  11       2813.79       2764.17        42.34 o
   1   2  11       1062.08       1041.41        21.36 o
   2   2  11         78.55         84.06         9.38 o
   3   2  11        894.36        915.62        28.45 o
   4   2  11         15.86         18.72         5.83 o
   5   2  11         51.15         58.38         9.12 o
   6   2  11         14.12         18.02        10.43 o
  -6   3  11         12.85         14.45        18.13 o
  -5   3  11         46.53         38.77        10.40 o
  -4   3  11        107.03        112.76         7.13 o
  -3   3  11        427.70        398.04        16.86 o
  -2   3  11        186.42        199.12         9.38 o
  -1   3  11        238.79        254.06        10.40 o
   0   3  11        110.53        113.83         7.67 o
   1   3  11        253.94        274.23        10.57 o
   2   3  11        191.07        203.54         9.70 o
   3   3  11        438.66        443.89        20.06 o
   4   3  11        109.02        118.35        21.03 o
   5   3  11         45.52         46.44         9.45 o
   6   3  11         12.37         24.68        11.00 o
  -6   4  11          9.27         -3.50        12.39 o
  -5   4  11          9.14         15.25         9.86 o
  -4   4  11        237.11        223.56         8.76 o
  -3   4  11         14.68         27.19         5.86 o
  -2   4  11        282.25        286.50        13.36 o
  -1   4  11         80.26         80.47         7.96 o
   0   4  11         76.34         77.96         9.27 o
   1   4  11         77.38         71.16         8.07 o
   2   4  11        274.88        257.10        13.52 o
   3   4  11         16.30         18.56         4.53 o
   4   4  11        234.13        293.79        29.68 o
   5   4  11          8.30          3.57         9.47 o
   6   4  11          9.73         18.10        10.83 o
  -6   5  11          9.03          9.34        10.21 o
  -5   5  11         38.36         61.39        14.89 o
  -4   5  11        169.05        164.08         6.88 o
  -3   5  11        407.06        414.10        15.34 o
  -2   5  11       1297.39       1285.62        27.65 o
  -1   5  11        417.33        458.13        21.30 o
   0   5  11        440.04        478.95        16.78 o
   1   5  11        420.14        433.88        19.16 o
   2   5  11       1296.00       1273.68        30.28 o
   3   5  11        402.68        448.09        23.46 o
   4   5  11        173.01        178.60        23.57 o
   5   5  11         37.61         42.06         9.91 o
   6   5  11          8.29         43.54        24.48 o
  -5   6  11          3.68         10.81        20.02 o
  -4   6  11         29.78         37.98         9.11 o
  -3   6  11         29.16         27.19         6.31 o
  -2   6  11        221.39        215.73        11.66 o
  -1   6  11        308.41        313.54        13.45 o
   0   6  11         62.30         82.85        11.39 o
   1   6  11        305.18        316.80        17.71 o
   2   6  11        222.09        200.87        10.78 o
   3   6  11         26.71         21.89         8.55 o
   4   6  11         29.10         31.45         6.31 o
   5   6  11          2.88          9.54        10.66 o
  -5   7  11         44.26         40.75        12.40 o
  -4   7  11         12.74         20.60        11.17 o
  -3   7  11         54.53         60.55         6.11 o
  -2   7  11         40.45         47.53         7.92 o
  -1   7  11        645.74        683.42        23.45 o
   0   7  11          6.84          5.65         7.36 o
   1   7  11        648.09        668.08        27.82 o
   2   7  11         40.60         31.41         5.89 o
   3   7  11         53.94         40.63        12.00 o
   4   7  11         11.87         18.48        15.98 o
   5   7  11         44.11         34.79        21.60 o
  -5   8  11          4.26          5.31        13.04 o
  -4   8  11         29.12         55.65        13.38 o
  -3   8  11         11.16          7.82         6.05 o
  -2   8  11          0.24          3.09         5.81 o
  -1   8  11         15.62         22.80        10.91 o
   0   8  11       1135.00       1153.53        36.38 o
   1   8  11         16.43         17.29         8.15 o
   2   8  11          0.47          4.04         6.58 o
   3   8  11         11.27         -0.70         8.74 o
   4   8  11         29.40         22.47        16.11 o
   5   8  11          4.16         44.51        15.62 o
  -4   9  11         11.72          9.25        14.09 o
  -3   9  11         24.44         41.79        12.98 o
  -2   9  11          1.81          4.82         7.40 o
  -1   9  11         96.34        102.08        11.39 o
   0   9  11          0.35          1.79         6.94 o
   1   9  11         93.65         76.84        11.63 o
   2   9  11          1.62          4.49         5.58 o
   3   9  11         25.03         22.72        13.08 o
   4   9  11         12.06         35.62        21.45 o
  -3  10  11        169.99        209.92        21.29 o
  -2  10  11          0.27         -3.59         8.01 o
  -1  10  11         76.33        107.27        12.08 o
   0  10  11         14.92         11.02         9.56 o
   1  10  11         76.44         78.05        11.53 o
   2  10  11          0.34          5.62        20.04 o
   3  10  11        170.11        196.41        22.44 o
  -2  11  11         21.80         14.94        10.71 o
  -1  11  11         32.73         38.75        10.41 o
   0  11  11         29.74         33.99        10.15 o
   1  11  11         33.11         14.35        13.43 o
   2  11  11         22.29         45.48        14.41 o
   0   0  12        205.21        235.49        14.90 o
   1   0  12        575.26        583.68        18.98 o
   2   0  12       2373.53       2537.77        42.77 o
   3   0  12         85.71         87.99         8.18 o
   4   0  12          2.72          0.09         7.94 o
   5   0  12         11.38         15.19        14.29 o
   6   0  12         61.21         66.78        13.19 o
  -6   1  12         27.06         21.81        18.24 o
  -5   1  12         14.11         31.06         8.68 o
  -4   1  12        157.41        144.08        10.12 o
  -3   1  12         63.51         65.14         5.67 o
  -2   1  12        849.32        861.98        17.10 o
  -1   1  12       2345.80       2432.73        74.59 o
   0   1  12       1325.10       1475.82        27.86 o
   1   1  12       2313.74       2456.51        53.02 o
   2   1  12        847.68        920.97        26.86 o
   3   1  12         59.60         67.32         7.91 o
   4   1  12        153.91        155.82         9.55 o
   5   1  12         14.66         14.01         3.27 o
   6   1  12         26.79         31.19        20.31 o
  -6   2  12         12.61         22.44        21.27 o
  -5   2  12        164.68        174.55        11.70 o
  -4   2  12        391.49        409.59        12.17 o
  -3   2  12        303.27        308.31        10.00 o
  -2   2  12        264.08        288.30        12.77 o
  -1   2  12        274.69        265.54        11.44 o
   0   2  12         44.84         36.31         5.85 o
   1   2  12        275.11        260.47        10.46 o
   2   2  12        260.65        295.74        15.35 o
   3   2  12        302.14        302.60        16.51 o
   4   2  12        394.44        431.73        25.15 o
   5   2  12        166.27        161.23        14.39 o
   6   2  12         11.95         11.74        11.47 o
  -6   3  12          1.32          6.76        12.44 o
  -5   3  12        207.57        195.64        16.81 o
  -4   3  12        553.01        526.17        16.52 o
  -3   3  12        322.48        323.18        22.60 o
  -2   3  12        113.23        109.56         7.57 o
  -1   3  12        119.97        104.79         8.35 o
   0   3  12        805.41        850.33        20.18 o
   1   3  12        118.36        102.98         9.48 o
   2   3  12        109.62        124.82         9.10 o
   3   3  12        317.66        375.02        27.35 o
   4   3  12        551.12        583.15        42.12 o
   5   3  12        209.64        203.34        22.25 o
   6   3  12          1.55         -0.08         9.86 o
  -6   4  12         23.45         22.28        11.10 o
  -5   4  12          1.99        -10.14        10.14 o
  -4   4  12         82.18         77.80         6.52 o
  -3   4  12        935.62        931.82        23.34 o
  -2   4  12        167.57        173.48        11.97 o
  -1   4  12        109.73        124.02         9.30 o
   0   4  12         86.29        109.56         9.98 o
   1   4  12        104.73         96.98         8.28 o
   2   4  12        170.70        173.13         7.31 o
   3   4  12        935.02        885.45        61.23 o
   4   4  12         82.24         65.48        16.90 o
   5   4  12          1.69         -0.03        15.25 o
   6   4  12         23.43         20.30        24.98 o
  -6   5  12         19.66         21.10        16.30 o
  -5   5  12         20.92         26.47         9.90 o
  -4   5  12         27.98         35.04         5.36 o
  -3   5  12        560.58        544.67        17.95 o
  -2   5  12         93.33        101.37         8.45 o
  -1   5  12        447.23        463.26        15.58 o
   0   5  12          1.27         -3.70         5.55 o
   1   5  12        455.01        455.12        21.55 o
   2   5  12         97.98        114.06         7.76 o
   3   5  12        561.00        544.21        21.65 o
   4   5  12         26.95         34.16        15.37 o
   5   5  12         20.80         29.15         8.34 o
   6   5  12         19.45         10.15        17.56 o
  -5   6  12         24.34         31.40        16.65 o
  -4   6  12          8.15          8.70        16.29 o
  -3   6  12         72.74         75.87         8.08 o
  -2   6  12        324.41        312.80        14.11 o
  -1   6  12        102.40        109.87         8.93 o
   0   6  12         60.69         62.28         7.62 o
   1   6  12        107.17        117.98        11.31 o
   2   6  12        316.73        288.98        13.40 o
   3   6  12         74.76         91.11        13.24 o
   4   6  12          7.46          2.72         3.49 o
   5   6  12         25.03         34.86        13.55 o
  -5   7  12        180.57        210.95        21.39 o
  -4   7  12         42.67         50.86        12.22 o
  -3   7  12        184.96        188.45        15.35 o
  -2   7  12        572.29        589.71        22.60 o
  -1   7  12         77.95         86.59         9.60 o
   0   7  12        166.70        150.17        13.46 o
   1   7  12         80.63         89.21        25.11 o
   2   7  12        579.19        554.51        25.62 o
   3   7  12        185.55        182.37        19.91 o
   4   7  12         42.80         99.14        27.92 o
   5   7  12        180.34        200.17        23.36 o
  -4   8  12         45.59         55.62        13.06 o
  -3   8  12        123.10        127.85        11.32 o
  -2   8  12          6.46          9.89         6.80 o
  -1   8  12        141.43        129.38        14.31 o
   0   8  12         33.63         53.41         9.86 o
   1   8  12        138.30        107.72        12.91 o
   2   8  12          7.16          9.86         5.42 o
   3   8  12        122.51        113.22        18.03 o
   4   8  12         44.48         65.49        22.85 o
  -4   9  12        138.65        160.28        24.31 o
  -3   9  12          6.09         31.13        12.65 o
  -2   9  12         49.24         68.10        11.77 o
  -1   9  12         56.11         61.53         9.97 o
   0   9  12          7.58          8.67        10.43 o
   1   9  12         58.21         52.96        11.15 o
   2   9  12         50.10         31.85        12.57 o
   3   9  12          6.98         24.81        13.32 o
   4   9  12        137.10        171.98        34.24 o
  -3  10  12         47.36         76.84        15.58 o
  -2  10  12         29.24         15.72        10.94 o
  -1  10  12         26.09         28.66        18.73 o
   0  10  12         46.29         47.06         9.42 o
   1  10  12         25.44         27.19        11.00 o
   2  10  12         28.99         56.51        24.13 o
   3  10  12         47.14         62.39        14.32 o
  -2  11  12         37.31         17.88        11.47 o
  -1  11  12          3.70         -4.07         8.36 o
   0  11  12         10.56          7.15         9.21 o
   1  11  12          4.13         -7.73        12.92 o
   2  11  12         37.24         18.97        15.42 o
   1   0  13       1458.99       1461.95        33.72 o
   2   0  13       1811.34       1909.19        35.81 o
   3   0  13         16.97         19.72         5.84 o
   4   0  13         85.98         88.05        12.03 o
   5   0  13         41.70         42.67        11.06 o
   6   0  13         36.64         73.77        26.04 o
  -6   1  13          0.54          0.25        17.17 o
  -5   1  13        195.38        186.24        16.03 o
  -4   1  13         63.37         61.26        10.37 o
  -3   1  13         39.18         38.81         4.78 o
  -2   1  13        268.43        263.72         9.31 o
  -1   1  13        310.06        321.10        13.21 o
   0   1  13        191.34        191.14        10.00 o
   1   1  13        316.19        322.24        12.67 o
   2   1  13        258.95        265.09        12.42 o
   3   1  13         41.93         41.79         6.76 o
   4   1  13         62.72         57.90         8.69 o
   5   1  13        198.58        172.60        20.90 o
   6   1  13          0.61         17.28        16.87 o
  -6   2  13         32.49         55.38        22.80 o
  -5   2  13         12.27          3.09         4.97 o
  -4   2  13        105.05         83.96         7.07 o
  -3   2  13        387.35        349.86        11.00 o
  -2   2  13         67.36         75.33         5.62 o
  -1   2  13       1185.77       1227.38        27.83 o
   0   2  13         10.41         10.16         4.96 o
   1   2  13       1189.92       1218.08        22.56 o
   2   2  13         64.96         72.21         9.13 o
   3   2  13        387.72        408.46        19.59 o
   4   2  13        104.20         99.52        13.81 o
   5   2  13         12.09         14.44        13.41 o
   6   2  13         32.43         68.99        23.10 o
  -6   3  13         14.81         37.81        23.04 o
  -5   3  13         19.72         26.35        17.63 o
  -4   3  13        252.73        247.82        12.98 o
  -3   3  13        820.22        759.08        18.32 o
  -2   3  13        117.97        124.44         8.73 o
  -1   3  13        758.17        789.43        19.41 o
   1   3  13        756.07        790.95        17.84 o
   2   3  13        126.16        116.80         8.16 o
   3   3  13        819.98        822.57        34.34 o
   4   3  13        252.95        259.67        29.70 o
   5   3  13         20.29         22.58         8.98 o
   6   3  13         14.27         39.74        19.02 o
  -6   4  13         20.38         -0.44        12.86 o
  -5   4  13          0.24          4.65         9.25 o
  -4   4  13         16.46         18.41         5.60 o
  -3   4  13        125.27        127.56         9.33 o
  -2   4  13        770.41        761.51        20.62 o
  -1   4  13          8.27          7.94         5.74 o
   0   4  13        292.72        286.84        14.82 o
   1   4  13         10.09          5.01         4.84 o
   2   4  13        777.70        789.04        17.35 o
   3   4  13        125.66        129.40        18.70 o
   4   4  13         14.33         26.45        16.77 o
   5   4  13          0.18          7.27         8.46 o
   6   4  13         19.52         17.97        23.57 o
  -6   5  13          2.41          2.20        10.37 o
  -5   5  13         65.39         68.05        13.32 o
  -4   5  13         37.44         38.26         7.16 o
  -3   5  13         22.24         31.93         6.39 o
  -2   5  13         59.28         51.04         6.92 o
  -1   5  13         24.58          6.32         5.88 o
   0   5  13          0.00          6.63         6.62 o
   1   5  13         24.99         14.92         6.34 o
   2   5  13         59.02         49.41         5.90 o
   3   5  13         25.85         26.68         6.71 o
   4   5  13         38.22         37.74        17.61 o
   5   5  13         68.59         57.43        12.11 o
   6   5  13          2.34          1.90        17.35 o
  -5   6  13          4.08          7.47        10.66 o
  -4   6  13        140.58        157.92        17.30 o
  -3   6  13         42.43         39.43        10.53 o
  -2   6  13         90.58         79.04         8.32 o
  -1   6  13        266.67        271.76        13.21 o
   0   6  13        506.92        484.28        21.04 o
   1   6  13        266.25        276.59        16.88 o
   2   6  13         88.47         87.03         7.89 o
   3   6  13         44.53         48.65        10.88 o
   5   6  13          4.26         22.97        12.39 o
  -5   7  13          0.98         18.84        11.87 o
  -4   7  13         18.23         37.64        12.52 o
  -3   7  13          5.97         -0.08         6.68 o
  -2   7  13        105.14        138.38        11.94 o
  -1   7  13         25.81         33.49         8.27 o
   0   7  13        405.95        376.83        22.85 o
   1   7  13         25.47         20.08        10.60 o
   2   7  13        101.78        116.00         9.68 o
   3   7  13          6.75         27.50        11.67 o
   5   7  13          1.05         -7.43        10.96 o
  -4   8  13          7.91         47.03        21.06 o
  -3   8  13         78.84         96.35        10.34 o
  -2   8  13        256.15        253.74        15.94 o
  -1   8  13         56.34         60.16        11.72 o
   0   8  13         71.63         66.48        12.30 o
   1   8  13         57.60         67.61        10.73 o
   2   8  13        256.56        262.56        18.83 o
   3   8  13         80.00         74.89        15.30 o
   4   8  13          7.83         -7.77        18.69 o
  -4   9  13         33.15         30.91        13.59 o
  -3   9  13         43.39         34.75        11.82 o
  -2   9  13         42.61         51.27         9.75 o
  -1   9  13         84.90        111.94        14.89 o
   0   9  13          2.46          9.31         9.55 o
   1   9  13         85.60         86.06        20.15 o
   2   9  13         41.46         36.25        15.15 o
   3   9  13         43.39         53.75        13.59 o
   4   9  13         33.45         14.69        22.06 o
  -3  10  13         12.73         28.73        18.35 o
  -2  10  13         21.61         27.67         9.23 o
  -1  10  13          8.54          6.62         8.00 o
   0  10  13         17.29         11.29         7.71 o
   1  10  13          8.43         16.42         8.96 o
   2  10  13         21.36         50.67        17.57 o
   3  10  13         12.62         34.81        21.39 o
  -2  11  13         17.34         33.86        12.92 o
  -1  11  13         21.85         17.03         8.83 o
   0  11  13          1.17         -2.22         9.24 o
   1  11  13         21.60         55.60        15.93 o
   2  11  13         17.69         32.98        13.98 o
   0   0  14        356.59        340.73        14.93 o
   1   0  14        223.48        199.90        10.71 o
   2   0  14       1697.20       1738.49        47.94 o
   3   0  14         30.87         34.79         7.96 o
   4   0  14        187.86        191.58        21.42 o
   5   0  14         96.32         94.40        13.38 o
   6   0  14          1.40         17.01        18.25 o
  -6   1  14         18.19         25.09        19.39 o
  -5   1  14         32.89         18.04        15.99 o
  -4   1  14        216.93        225.20        16.91 o
  -3   1  14         86.86        100.16         7.39 o
  -2   1  14       1106.66       1073.21        20.94 o
  -1   1  14       1995.88       2028.72        77.39 o
   0   1  14        196.41        232.26        11.04 o
   1   1  14       2022.81       2032.58        36.80 o
   2   1  14       1118.96       1064.45        26.08 o
   3   1  14         85.78         93.13         8.96 o
   4   1  14        218.37        214.92        11.35 o
   5   1  14         31.68         26.56        10.15 o
   6   1  14         17.26         27.50        18.78 o
  -6   2  14         92.00        121.85        29.92 o
  -5   2  14         16.38         17.36         7.45 o
  -4   2  14        338.65        351.56        19.11 o
  -3   2  14         59.15         57.49         5.27 o
  -2   2  14        166.63        159.26         7.94 o
  -1   2  14        859.73        929.83        30.62 o
   0   2  14        620.45        587.34        15.28 o
   1   2  14        852.84        897.84        27.21 o
   2   2  14        165.93        161.30        14.31 o
   3   2  14         56.99         68.06        12.05 o
   4   2  14        335.29        369.20        24.25 o
   5   2  14         16.79         10.46         6.00 o
   6   2  14         91.19        131.06        26.36 o
  -6   3  14         19.18         16.46        17.67 o
  -5   3  14         72.19        101.68        18.01 o
  -4   3  14        321.17        320.59        16.98 o
  -3   3  14        293.94        270.79        10.74 o
  -2   3  14        266.43        300.02        13.55 o
  -1   3  14          0.27          1.62         3.97 o
   0   3  14         42.91         50.93         6.47 o
   1   3  14          0.11          2.01         4.94 o
   2   3  14        262.43        281.56        12.21 o
   3   3  14        295.63        316.58        21.94 o
   4   3  14        324.99        292.41        32.04 o
   5   3  14         74.64         97.02        12.26 o
   6   3  14         18.79         24.12        17.40 o
  -6   4  14          3.17         -0.37        13.56 o
  -5   4  14          5.00          6.90        12.15 o
  -4   4  14         46.84         45.95         6.88 o
  -3   4  14        665.07        643.94        23.22 o
  -2   4  14        531.27        574.27        19.84 o
  -1   4  14        712.62        663.78        20.66 o
   0   4  14        649.00        608.58        18.81 o
   1   4  14        695.09        668.17        24.29 o
   2   4  14        516.86        545.81        14.51 o
   3   4  14        666.43        690.63        46.88 o
   4   4  14         43.64         53.46        19.39 o
   5   4  14          4.73          1.78         8.07 o
   6   4  14          3.22         11.98        10.70 o
  -5   5  14          7.24         -2.26        10.49 o
  -4   5  14         57.14         71.85         9.97 o
  -3   5  14        308.90        265.77        13.23 o
  -2   5  14        176.01        161.43        10.48 o
  -1   5  14         93.70        103.10         9.25 o
   0   5  14        315.19        321.87        14.66 o
   1   5  14         99.16        102.91         9.51 o
   2   5  14        167.40        140.99         9.55 o
   3   5  14        310.87        300.95        15.89 o
   4   5  14         57.33         51.09        16.07 o
   5   5  14          7.12          2.30         9.28 o
  -5   6  14         45.25         33.51        11.95 o
  -4   6  14          2.76          3.51        10.05 o
  -3   6  14         31.90         40.81         8.32 o
  -2   6  14         72.17         57.48         8.73 o
  -1   6  14        244.43        248.59        16.38 o
   0   6  14        117.06        124.31        13.81 o
   1   6  14        239.80        240.56        16.22 o
   2   6  14         75.01         76.27         7.96 o
   3   6  14         30.32         32.29         9.53 o
   5   6  14         44.08         45.13        15.50 o
  -5   7  14        106.52        125.66        25.29 o
  -4   7  14         52.75         52.67        12.67 o
  -3   7  14          4.49          8.72         7.16 o
  -2   7  14        103.46        120.88        11.64 o
  -1   7  14         56.64         76.20        11.55 o
   0   7  14         25.45         15.99         9.02 o
   1   7  14         57.35         62.17        10.12 o
   2   7  14        100.62         98.72        29.47 o
   3   7  14          3.95         26.09        10.82 o
   5   7  14        106.70         95.92        27.38 o
  -4   8  14         66.61         90.25        15.17 o
  -3   8  14         65.90         63.56        13.35 o
  -2   8  14         18.35         21.45        10.60 o
  -1   8  14         50.18         56.93        11.41 o
   0   8  14         16.19         22.33        10.18 o
   1   8  14         50.29         53.22        10.72 o
   2   8  14         17.76          6.57         6.13 o
   3   8  14         67.93         70.89        15.29 o
   4   8  14         66.61         53.81        22.29 o
  -4   9  14         43.46         54.36        14.12 o
  -3   9  14          1.11          0.54        11.24 o
  -2   9  14         72.65         42.19        11.85 o
  -1   9  14         13.09         39.05        11.26 o
   0   9  14          0.01         -1.42         9.51 o
   1   9  14         12.64          5.42        11.18 o
   2   9  14         73.22         75.10        18.58 o
   3   9  14          1.24         -1.84        14.92 o
   4   9  14         43.37         51.79        26.53 o
  -3  10  14         25.34          2.92        10.57 o
  -2  10  14         23.89         24.43        14.32 o
  -1  10  14         14.40          9.61         8.58 o
   0  10  14         15.95          8.00         9.41 o
   1  10  14         12.79         16.44         8.23 o
   2  10  14         23.78         25.58        28.24 o
   3  10  14         24.95        100.75        30.86 o
  -1  11  14         17.30          9.30         8.92 o
   0  11  14          5.01          8.42        11.68 o
   1  11  14         17.73         12.25        13.63 o
   2   0  15        101.87        139.49        11.25 o
   3   0  15         72.30         85.34         5.61 o
   4   0  15          0.37          5.60         6.23 o
   5   0  15          1.53         -8.08         8.84 o
   6   0  15         24.52         39.80        20.48 o
  -6   1  15         21.29         29.29        17.87 o
  -5   1  15         64.76         78.71        22.45 o
  -4   1  15         15.66         14.89         8.71 o
  -3   1  15        180.42        180.83         9.70 o
  -2   1  15        423.75        395.96        12.27 o
  -1   1  15       1175.77       1193.21        39.49 o
   1   1  15       1176.78       1138.90        26.00 o
   2   1  15        427.05        406.92        15.93 o
   3   1  15        181.04        179.16        13.87 o
   4   1  15         15.51         14.00         9.12 o
   5   1  15         64.78        105.99        23.94 o
   6   1  15         21.05         22.76        20.18 o
  -6   2  15          7.01         10.08        16.69 o
  -5   2  15        113.61        168.37        30.22 o
  -4   2  15         25.69         29.54        15.40 o
  -3   2  15        167.81        152.80         8.15 o
  -2   2  15        273.81        295.79        18.07 o
  -1   2  15        427.57        433.18        16.21 o
   0   2  15        203.67        238.07        10.33 o
   1   2  15        419.43        412.08        13.59 o
   2   2  15        285.79        307.18        14.49 o
   3   2  15        171.25        172.36        17.58 o
   4   2  15         26.49         43.93        19.26 o
   5   2  15        113.30        119.70        11.59 o
   6   2  15          6.71         26.17        18.41 o
  -6   3  15         13.20         31.38        24.27 o
  -5   3  15         15.95         20.41        13.07 o
  -4   3  15        173.37        162.47        13.09 o
  -3   3  15        371.34        333.21        16.73 o
  -2   3  15         41.17         39.44         5.91 o
  -1   3  15        214.08        212.60         9.55 o
   0   3  15        202.39        223.34        11.02 o
   1   3  15        223.26        229.19        13.19 o
   2   3  15         42.06         53.44         7.61 o
   3   3  15        363.94        399.61        35.98 o
   4   3  15        171.52        136.12        24.20 o
   5   3  15         15.87         18.03         8.06 o
   6   3  15         13.83          9.71        16.37 o
  -6   4  15         15.13         -3.78        13.55 o
  -5   4  15          0.31         23.20        14.75 o
  -4   4  15        141.06        137.63        21.89 o
  -3   4  15         82.56         82.75        14.78 o
  -2   4  15         12.64         15.65        10.11 o
  -1   4  15         83.41         87.42         7.25 o
   0   4  15        167.09        193.25        10.13 o
   1   4  15         84.16         85.76         7.46 o
   2   4  15         11.12         14.31         4.61 o
   3   4  15         80.53         91.74        22.31 o
   4   4  15        142.98        158.77        26.15 o
   5   4  15          0.58         23.69        10.86 o
   6   4  15         15.55         20.36        12.73 o
  -5   5  15         29.37         20.53        14.28 o
  -4   5  15         41.35         34.71         7.79 o
  -3   5  15        160.59        148.13        11.96 o
  -2   5  15        634.18        608.03        21.64 o
  -1   5  15          3.86         -1.22         6.02 o
   0   5  15         12.53          3.85         6.07 o
   1   5  15          3.60          7.35         7.00 o
   2   5  15        637.31        633.90        21.67 o
   3   5  15        163.64        147.88        18.18 o
   4   5  15         39.48         72.21        21.90 o
   5   5  15         29.61         24.15         9.38 o
  -5   6  15          1.66          6.09        11.04 o
  -4   6  15         90.26         79.92        14.33 o
  -3   6  15        235.12        249.97        15.31 o
  -2   6  15        167.83        152.17        12.40 o
  -1   6  15        137.51        155.56        13.65 o
   0   6  15        535.92        564.10        55.85 o
   1   6  15        135.77        133.26        12.69 o
   2   6  15        167.26        155.29        11.09 o
   3   6  15        231.05        217.50        18.74 o
  -5   7  15         27.58         45.84        14.68 o
  -4   7  15          3.48         26.20        12.76 o
  -3   7  15         57.02         64.93        13.27 o
  -2   7  15         41.00         39.27         9.05 o
  -1   7  15        259.63        278.45        22.85 o
   0   7  15         60.98         49.78        11.14 o
   1   7  15        260.48        274.99        18.61 o
   2   7  15         42.73         50.25         7.41 o
   3   7  15         59.96         75.50        13.84 o
   5   7  15         27.72         42.04        23.88 o
  -4   8  15         39.12         39.81        12.66 o
  -3   8  15         28.32         21.22        10.75 o
  -2   8  15         42.93         38.92        11.48 o
  -1   8  15         60.46         86.30        15.07 o
   0   8  15        616.09        636.51        32.67 o
   1   8  15         61.55         61.51        11.30 o
   2   8  15         39.75         26.94         6.61 o
   3   8  15         27.67         21.79        10.72 o
  -4   9  15         36.59         28.00        12.29 o
  -3   9  15          7.17         23.58        14.26 o
  -2   9  15         88.88         80.83        14.03 o
  -1   9  15        175.50        213.72        18.81 o
   0   9  15         14.01         21.51        10.98 o
   1   9  15        177.17        194.21        17.49 o
   2   9  15         88.92         95.29        19.91 o
   4   9  15         37.15         62.34        28.18 o
  -3  10  15         28.07         41.18        13.50 o
  -2  10  15         15.58          9.43         9.78 o
  -1  10  15         46.29         48.16        11.99 o
   0  10  15          0.75         20.14        12.75 o
   1  10  15         45.95         37.63        15.87 o
   2  10  15         15.64         13.45        18.66 o
   3  10  15         27.23         10.82        22.89 o
  -1  11  15         37.55         23.77        11.15 o
   0  11  15          0.01          0.75         9.14 o
   1  11  15         37.29         32.17        18.36 o
   0   0  16         88.65        117.50        10.23 o
   1   0  16       1339.63       1344.02        25.58 o
   2   0  16       1279.35       1334.92        28.47 o
   3   0  16         18.89         15.34         3.98 o
   4   0  16          3.41         -6.30         6.30 o
   5   0  16          4.87         -2.51        15.86 o
   6   0  16          4.82         16.71        20.07 o
  -6   1  16          6.15          5.27        20.37 o
  -5   1  16        150.54        205.85        32.56 o
  -4   1  16        355.96        364.41        26.54 o
  -3   1  16        129.93        112.66         6.15 o
  -2   1  16        585.12        571.32        15.43 o
  -1   1  16        688.45        756.31        22.62 o
   0   1  16         43.52         64.88         8.75 o
   1   1  16        697.80        753.74        21.06 o
   2   1  16        580.80        578.58        19.43 o
   3   1  16        132.95        124.10        11.25 o
   4   1  16        352.63        352.03        31.27 o
   5   1  16        149.98        124.66        25.80 o
   6   1  16          5.80          7.99        18.58 o
  -6   2  16         11.69         16.70        18.37 o
  -5   2  16        105.98        145.40        28.42 o
  -4   2  16        170.53        169.51        10.24 o
  -3   2  16        227.76        228.87        13.41 o
  -2   2  16         66.27         60.63         6.07 o
  -1   2  16        314.89        323.31        15.10 o
   0   2  16        420.73        415.21        13.58 o
   1   2  16        321.45        360.26        13.15 o
   2   2  16         66.35         65.30         7.25 o
   3   2  16        233.19        265.11        21.10 o
   4   2  16        172.32        188.14        28.16 o
   5   2  16        103.13        109.92        26.39 o
   6   2  16         11.51         75.97        25.51 o
  -6   3  16         10.43         30.96        22.04 o
  -5   3  16         16.87         16.60        12.60 o
  -4   3  16        109.27         91.04         9.08 o
  -3   3  16         48.38         61.30         7.20 o
  -2   3  16        240.35        234.77        17.70 o
  -1   3  16         34.90         39.57         7.65 o
   0   3  16        182.61        173.65         9.25 o
   1   3  16         35.06         33.60         5.05 o
   2   3  16        251.07        241.98        12.23 o
   3   3  16         46.89         37.22        17.13 o
   4   3  16        104.49        110.90        23.53 o
   5   3  16         16.94         15.99        12.35 o
   6   3  16         11.50         13.32        16.48 o
  -6   4  16         12.54          8.99        34.79 o
  -5   4  16          3.39         19.86        14.04 o
  -4   4  16        152.42        166.04        16.80 o
  -3   4  16        710.63        739.97        55.19 o
  -2   4  16        178.96        162.42         8.91 o
  -1   4  16        338.31        300.23        12.35 o
   0   4  16        246.59        219.92         9.70 o
   1   4  16        335.39        306.10        12.14 o
   2   4  16        179.48        174.41        10.18 o
   3   4  16        706.99        752.05        50.57 o
   4   4  16        150.72        175.64        27.63 o
   5   4  16          3.28         19.02        19.80 o
   6   4  16         12.23         27.90        19.51 o
  -5   5  16         22.18         -7.07        28.19 o
  -4   5  16         55.22         60.87        15.05 o
  -3   5  16        204.28        198.62        15.42 o
  -2   5  16        123.53        103.28        11.86 o
  -1   5  16        221.65        237.44        15.71 o
   0   5  16         27.94         35.30         7.58 o
   1   5  16        224.85        241.16        15.87 o
   2   5  16        125.59        135.16        10.40 o
   3   5  16        204.39        211.32        14.64 o
   4   5  16         54.90         29.95        17.71 o
   5   5  16         22.16         10.29        15.76 o
  -5   6  16         62.55         82.11        19.66 o
  -4   6  16         22.77         52.43        15.18 o
  -3   6  16          3.10          8.31         6.89 o
  -2   6  16         61.48         69.89        10.62 o
  -1   6  16        202.94        191.03        27.18 o
   0   6  16        185.13        198.05        29.04 o
   1   6  16        202.71        179.54        14.71 o
   2   6  16         62.60         65.51         8.05 o
   3   6  16          3.27          8.70         7.52 o
  -5   7  16         29.11         39.46        13.56 o
  -4   7  16         60.46         70.26        14.13 o
  -3   7  16         14.92         20.82        11.60 o
  -2   7  16         21.72         25.44        15.05 o
  -1   7  16         57.85         77.69        14.43 o
   0   7  16        353.95        366.76        26.76 o
   1   7  16         55.58         46.36        13.53 o
   2   7  16         22.40         13.96         5.73 o
   3   7  16         15.36         22.82        11.05 o
   5   7  16         29.62         47.54        26.19 o
  -4   8  16          3.23         15.67        12.16 o
  -3   8  16        112.69        124.33        15.92 o
  -2   8  16        101.09        131.32        15.90 o
  -1   8  16         40.17         49.15        13.51 o
   0   8  16         24.78         17.87         9.76 o
   1   8  16         38.42         56.38        11.13 o
   2   8  16        100.74        105.23        10.76 o
   3   8  16        109.47        104.53        17.68 o
  -3   9  16         26.38         51.17        13.41 o
  -2   9  16        101.47        130.53        16.43 o
  -1   9  16         97.51        132.06        22.03 o
   0   9  16         72.25         82.95        14.52 o
   1   9  16         93.76        101.57        14.21 o
   2   9  16         99.38         94.43        20.83 o
  -2  10  16         35.45         23.23         8.77 o
  -1  10  16          3.98         19.90        13.59 o
   0  10  16         29.32         40.04        13.84 o
   1  10  16          4.29          9.52        17.51 o
   2  10  16         35.98         47.26        14.47 o
  -1  11  16         16.70          8.14        10.47 o
   0  11  16          6.14         29.69        11.56 o
   1  11  16         15.71         16.24        18.36 o
   1   0  17        217.62        224.20        10.59 o
   2   0  17        206.96        219.15        11.16 o
   3   0  17        302.18        299.38        12.12 o
   4   0  17          1.08          9.68         7.15 o
   5   0  17        193.44        212.64        32.25 o
   6   0  17         16.49         21.01        20.08 o
  -6   1  17          5.37          8.28        17.59 o
  -5   1  17         65.79         87.59        23.65 o
  -4   1  17         94.51         87.56         9.47 o
  -3   1  17         41.83         37.01         4.97 o
  -2   1  17        137.49        128.17         7.81 o
  -1   1  17        290.96        261.97        12.10 o
   0   1  17       1444.22       1306.30        29.13 o
   1   1  17        290.88        268.49        11.81 o
   2   1  17        141.77        134.92        10.29 o
   3   1  17         42.29         54.68        11.35 o
   4   1  17         96.23        118.34        18.39 o
   5   1  17         66.91         92.32        23.92 o
   6   1  17          5.25         -5.89        16.59 o
  -6   2  17         43.36         45.57        23.70 o
  -5   2  17         18.08         67.09        24.20 o
  -4   2  17          3.72          8.96         5.34 o
  -3   2  17        114.75         96.03         9.44 o
  -2   2  17         56.87         51.26         5.60 o
  -1   2  17       1386.96       1383.74        33.47 o
   0   2  17        571.57        536.82        15.80 o
   1   2  17       1381.16       1431.26        42.76 o
   2   2  17         57.81         80.23         7.83 o
   3   2  17        114.06        102.22        14.09 o
   4   2  17          3.44         19.35        18.42 o
   5   2  17         17.77         10.72        17.61 o
   6   2  17         43.53         44.92        19.34 o
  -6   3  17          3.21         -9.72        17.52 o
  -5   3  17         23.60          9.20        12.46 o
  -4   3  17         12.27          9.03         3.53 o
  -3   3  17         11.19         10.24         7.63 o
  -2   3  17         81.98         90.07        10.88 o
  -1   3  17        415.37        374.36        14.12 o
   0   3  17        528.55        471.14        17.09 o
   1   3  17        419.83        388.22        14.60 o
   2   3  17         83.20         98.63        14.28 o
   3   3  17         11.38         38.33        16.97 o
   4   3  17         12.17         29.26        18.20 o
   5   3  17         24.16         16.63        17.17 o
   6   3  17          3.13         26.56        20.63 o
  -5   4  17         55.58         75.48        18.54 o
  -4   4  17         14.19         13.58        13.03 o
  -3   4  17         98.61        113.39        17.04 o
  -2   4  17        290.52        294.34        15.07 o
  -1   4  17        574.58        579.63        17.53 o
   0   4  17       1220.42       1237.21        24.32 o
   1   4  17        564.63        573.50        20.93 o
   2   4  17        294.28        280.35        13.25 o
   3   4  17         95.30        120.70        24.82 o
   4   4  17         12.90         23.71        16.86 o
   5   4  17         55.67         55.46        18.93 o
  -5   5  17         46.66         44.24        15.59 o
  -4   5  17         21.86         30.49        14.36 o
  -3   5  17        672.24        659.16        27.65 o
  -2   5  17        101.85        109.89        12.29 o
  -1   5  17        109.44        107.19        12.56 o
   0   5  17         13.60         16.75        10.06 o
   1   5  17        107.59        113.72        12.12 o
   2   5  17        102.11        115.52        10.18 o
   3   5  17        670.85        685.24        42.92 o
   4   5  17         20.92         12.58        14.32 o
   5   5  17         48.56         73.65        21.62 o
  -5   6  17         55.12         61.15        32.88 o
  -4   6  17         33.73         48.60        15.74 o
  -3   6  17         11.90         -1.39         7.48 o
  -2   6  17         55.99         57.51         9.94 o
  -1   6  17        227.73        250.16        24.10 o
   0   6  17         35.30         43.66        11.11 o
   1   6  17        230.73        206.72        18.88 o
   2   6  17         58.10         66.22        15.82 o
   3   6  17         13.38         12.05         8.27 o
  -4   7  17         38.78         39.02        23.74 o
  -3   7  17          0.62         -2.00        12.33 o
  -2   7  17        185.36        204.05        22.21 o
  -1   7  17        114.77         98.49        15.58 o
   0   7  17         69.72         65.40        13.19 o
   1   7  17        114.22        115.94        19.73 o
   2   7  17        188.54        192.75        13.36 o
   3   7  17          0.61          9.77         8.78 o
  -4   8  17          1.53         -1.37        18.86 o
  -3   8  17          6.69         23.99        11.46 o
  -2   8  17          8.51         -0.82        11.59 o
  -1   8  17        178.97        194.61        27.01 o
   0   8  17        175.90        146.46        17.53 o
   1   8  17        181.83        189.86        17.01 o
   2   8  17          9.22          5.97        12.20 o
   3   8  17          6.50          8.02        10.56 o
  -3   9  17         16.74         32.94        11.79 o
  -2   9  17         26.09         39.35        21.02 o
  -1   9  17        277.95        276.87        31.38 o
   0   9  17         30.38         45.81        12.70 o
   1   9  17        281.56        266.72        20.92 o
   2   9  17         26.06          9.41        13.01 o
  -2  10  17         52.55         44.41        17.55 o
  -1  10  17          0.03         -4.33        14.27 o
   0  10  17        130.42        143.68        18.50 o
   1  10  17          0.05          0.48        15.50 o
   2  10  17         53.37         71.92        21.72 o
   0  11  17         30.32         42.81        15.63 o
   0   0  18         38.27         65.80         8.85 o
   1   0  18        305.73        273.21        11.55 o
   2   0  18        379.01        402.87        14.08 o
   3   0  18         22.76         20.10         5.04 o
   4   0  18         58.54         78.50        10.02 o
   5   0  18         30.37         25.00        19.05 o
   6   0  18         24.07         36.69        21.37 o
  -6   1  18         22.17         24.43        19.22 o
  -4   1  18         33.99         34.07         9.75 o
  -3   1  18        302.29        325.59        12.06 o
  -2   1  18         98.42         98.08         7.21 o
  -1   1  18        717.84        718.60        20.51 o
   0   1  18       1671.55       1673.68        31.06 o
   1   1  18        713.86        715.24        19.31 o
   2   1  18         91.90        102.60         9.90 o
   3   1  18        308.17        318.07        18.23 o
   4   1  18         33.89         30.19        13.42 o
   5   1  18         63.92         62.56        23.17 o
   6   1  18         21.67        -11.85        18.62 o
  -6   2  18         20.55         12.21        17.84 o
  -5   2  18         46.69         23.29        18.52 o
  -4   2  18         15.93         15.77         5.64 o
  -3   2  18         10.94          5.23         6.45 o
  -2   2  18         21.55         21.95         4.89 o
  -1   2  18        139.75        155.08         9.89 o
   0   2  18        331.28        356.60        14.85 o
   1   2  18        140.15        154.76         8.87 o
   2   2  18         21.62         26.59         7.95 o
   3   2  18         11.48          1.19         8.85 o
   4   2  18         17.80         11.36        15.61 o
   5   2  18         46.15         71.13        21.62 o
   6   2  18         20.99         32.06        21.14 o
  -6   3  18          2.69         -8.71        21.23 o
  -5   3  18         62.13        124.28        30.02 o
  -4   3  18        136.85        116.88         7.61 o
  -3   3  18        468.04        492.99        19.68 o
  -2   3  18         59.49         43.99         6.11 o
  -1   3  18        254.56        263.40        11.47 o
   0   3  18         73.28         62.51         5.99 o
   1   3  18        259.30        266.46         9.98 o
   2   3  18         59.84         49.00        19.08 o
   3   3  18        475.20        465.24        41.52 o
   4   3  18        135.21        147.93        26.61 o
   5   3  18         59.65         68.24        21.99 o
   6   3  18          2.70         37.26        19.80 o
  -5   4  18          1.85          9.19        22.30 o
  -4   4  18        139.45        129.37        19.40 o
  -3   4  18        364.71        368.36        15.42 o
  -2   4  18         83.94         67.41        16.06 o
  -1   4  18         36.40         26.24         5.32 o
   0   4  18         22.26         31.15         5.86 o
   1   4  18         40.08         30.34         6.34 o
   2   4  18         83.53         67.94         8.00 o
   3   4  18        367.90        423.37        40.06 o
   4   4  18        136.90        163.19        28.93 o
   5   4  18          1.95         22.02        18.08 o
  -5   5  18         17.64         22.68        14.84 o
  -4   5  18         36.11         34.17        17.85 o
  -3   5  18         67.43         70.39        10.72 o
  -2   5  18        225.12        215.91        16.08 o
  -1   5  18         53.43         60.85        12.96 o
   0   5  18         32.06         29.19        17.49 o
   1   5  18         52.53         52.71         9.05 o
   2   5  18        220.75        199.00        25.73 o
   3   5  18         66.70         70.79        22.51 o
   4   5  18         37.02         44.48        19.01 o
   5   5  18         17.64          7.00        16.77 o
  -5   6  18         13.98         35.15        17.43 o
  -4   6  18         80.11         81.39        17.89 o
  -3   6  18         83.59         59.56        21.47 o
  -2   6  18         66.55         56.84        14.75 o
  -1   6  18        213.16        252.14        21.77 o
   0   6  18         17.63         10.77         8.76 o
   1   6  18        206.46        202.24        22.89 o
   2   6  18         64.87         55.32         8.13 o
   3   6  18         81.30         88.35        12.96 o
  -4   7  18         11.82         42.42        16.23 o
  -3   7  18         51.08         53.44        22.95 o
  -2   7  18         65.11         70.89        43.01 o
  -1   7  18         37.50         38.19        11.94 o
   0   7  18          2.07         19.06        11.37 o
   1   7  18         35.87         42.10        29.89 o
   2   7  18         64.83         68.31        10.09 o
   3   7  18         50.80         32.58        10.79 o
  -4   8  18         59.18         84.24        18.83 o
  -3   8  18         46.46         46.43        15.79 o
  -2   8  18        111.86        145.83        20.05 o
  -1   8  18         26.25         42.94        13.88 o
   0   8  18         13.47          6.56         9.65 o
   1   8  18         27.06         14.02         8.79 o
   2   8  18        108.43        108.84        21.30 o
  -3   9  18          9.38         20.15        27.08 o
  -2   9  18        101.04        135.16        35.07 o
  -1   9  18         32.80         70.36        15.64 o
   0   9  18         87.77        131.00        34.46 o
   1   9  18         33.35         30.18         9.33 o
   2   9  18        101.94         94.26        21.17 o
  -2  10  18         14.32         27.83        14.93 o
  -1  10  18         68.97         65.54        16.17 o
   0  10  18         14.49         16.76        12.18 o
   1  10  18         65.78         98.33        24.03 o
   2  10  18         13.97         -0.96        13.22 o
   1   0  19        114.05        142.16         8.19 o
   2   0  19        522.97        467.49        19.17 o
   3   0  19        211.09        207.89        13.15 o
   4   0  19        279.51        269.67        26.28 o
   5   0  19          0.36          5.20        17.11 o
   6   0  19         63.31         44.80        20.42 o
  -6   1  19         24.83         43.24        22.00 o
  -5   1  19         44.08         36.84        20.12 o
  -4   1  19         16.28          7.45         6.22 o
  -3   1  19        372.40        383.83        13.74 o
  -2   1  19          5.76          6.39         5.39 o
  -1   1  19         12.18         18.11         6.00 o
   0   1  19        411.38        425.68        15.09 o
   1   1  19         13.61         14.39         5.72 o
   2   1  19          5.06          7.40         6.61 o
   3   1  19        374.68        400.22        25.42 o
   4   1  19         17.17         17.11         9.36 o
   5   1  19         43.49         60.66        22.00 o
   6   1  19         24.40         37.68        18.93 o
  -6   2  19          8.55         14.07        21.07 o
  -5   2  19          2.53         43.76        22.70 o
  -4   2  19         80.20         82.98        16.65 o
  -3   2  19        169.32        164.41        15.01 o
  -2   2  19        329.14        287.14        12.83 o
  -1   2  19        292.55        298.62        17.52 o
   0   2  19        168.33        204.02        10.75 o
   1   2  19        303.21        340.42        12.65 o
   2   2  19        322.85        284.97        28.08 o
   3   2  19        166.39        150.02        17.16 o
   4   2  19         81.83        119.92        25.98 o
   5   2  19          2.42         -7.43        17.34 o
   6   2  19          8.30         13.59        20.26 o
  -5   3  19         45.85         58.87        23.43 o
  -4   3  19         32.44         33.27         9.12 o
  -3   3  19         19.04         12.70        12.16 o
  -2   3  19        547.31        558.99        18.03 o
  -1   3  19        128.31        115.38         9.31 o
   0   3  19        413.07        391.13        13.14 o
   1   3  19        124.01        109.89         8.98 o
   2   3  19        546.65        526.71        25.40 o
   3   3  19         18.82         -1.51        14.77 o
   4   3  19         32.17          7.28        16.06 o
   5   3  19         46.04         50.50        21.09 o
  -5   4  19         70.15         86.25        18.39 o
  -4   4  19         62.21         78.74        17.34 o
  -3   4  19         99.03         94.83        11.96 o
  -2   4  19        288.23        290.26        15.87 o
  -1   4  19        380.84        396.74        14.54 o
   0   4  19        102.13        103.87         9.08 o
   1   4  19        385.50        394.71        18.17 o
   2   4  19        289.67        281.06        29.05 o
   3   4  19         97.09         92.29        23.68 o
   4   4  19         63.72         95.43        23.81 o
   5   4  19         70.90        104.67        26.63 o
  -5   5  19         17.35         -1.14        12.74 o
  -4   5  19          3.65        -10.32        12.64 o
  -3   5  19        246.02        260.29        18.46 o
  -2   5  19         73.26         74.85        15.95 o
  -1   5  19         69.76         79.78        14.36 o
   0   5  19        235.61        205.35        18.07 o
   1   5  19         71.27         77.23        11.49 o
   2   5  19         72.38         74.23        10.52 o
   3   5  19        252.78        253.33        32.11 o
   4   5  19          3.20         11.99        15.27 o
   5   5  19         16.81          0.97        16.14 o
  -5   6  19         12.48         19.62        15.28 o
  -4   6  19         78.16        100.17        19.02 o
  -3   6  19         73.75         67.13        16.18 o
  -2   6  19        148.62        156.59        19.59 o
  -1   6  19        104.25         82.77        24.50 o
   0   6  19        483.42        442.40        26.09 o
   1   6  19        102.93        103.23        13.00 o
   2   6  19        146.80        171.59        22.65 o
   3   6  19         72.43         59.93        11.09 o
  -4   7  19          1.21         -8.64        13.79 o
  -3   7  19         14.07         17.94        12.52 o
  -2   7  19         88.47         85.47        16.27 o
  -1   7  19        183.75        175.38        33.44 o
   0   7  19        231.02        254.72        21.15 o
   1   7  19        187.88        195.95        26.78 o
   2   7  19         89.27         88.38        10.05 o
   3   7  19         15.31          9.42         9.69 o
  -4   8  19          6.02         52.73        18.23 o
  -3   8  19          1.26         19.31        18.65 o
  -2   8  19         30.62          2.77        18.84 o
  -1   8  19        282.97        331.67        26.56 o
   0   8  19        261.67        259.53        22.59 o
   1   8  19        285.44        322.23        23.59 o
   2   8  19         31.62         28.22        13.49 o
  -3   9  19         25.03         34.55        15.14 o
  -2   9  19          1.11         -0.03        12.59 o
  -1   9  19        101.43        128.03        18.63 o
   0   9  19        109.09        126.64        17.76 o
   1   9  19        102.50         88.95        13.74 o
   2   9  19          0.90          7.98        12.69 o
  -2  10  19         21.35         16.63        13.46 o
  -1  10  19          6.83         20.85        12.80 o
   0  10  19         69.97         79.44        15.43 o
   1  10  19          6.61         49.13        19.89 o
   2  10  19         21.31         45.46        18.74 o
   0   0  20       1167.32       1177.47        33.73 o
   1   0  20        238.38        251.54        10.75 o
   2   0  20        511.53        531.90        32.61 o
   3   0  20          0.91          4.96         5.01 o
   4   0  20        128.35        116.09        17.60 o
   5   0  20         26.31         32.38        19.87 o
   6   0  20         48.79         35.19        21.03 o
  -6   1  20         12.58         38.61        22.47 o
  -5   1  20         15.83        -20.20        20.20 o
  -4   1  20          8.18          8.47         9.72 o
  -3   1  20         52.02         51.00         8.77 o
  -2   1  20        250.82        248.56        13.82 o
  -1   1  20        222.58        225.21        10.97 o
   0   1  20         96.73         84.75         7.94 o
   1   1  20        214.15        210.39        11.30 o
   2   1  20        244.57        222.78        15.39 o
   3   1  20         54.61         55.35        12.76 o
   4   1  20          9.11          4.13         9.51 o
   5   1  20         15.76          8.64        18.88 o
   6   1  20         11.88         14.76        18.43 o
  -5   2  20         55.89         29.47        19.90 o
  -4   2  20         42.04         24.01         9.28 o
  -3   2  20         21.66         17.21         4.48 o
  -2   2  20        884.35        880.89        27.41 o
  -1   2  20         99.99         92.06         9.41 o
   0   2  20          7.92         -3.52         5.66 o
   1   2  20        102.78        109.95         9.05 o
   2   2  20        873.63        860.08        37.97 o
   3   2  20         22.06         38.61        16.88 o
   4   2  20         43.17         49.53        19.75 o
   5   2  20         54.50         73.51        22.56 o
  -5   3  20         18.62          0.71        19.53 o
  -4   3  20        240.77        246.76        25.44 o
  -3   3  20         67.40         75.52        16.55 o
  -2   3  20        110.09         82.97         7.82 o
  -1   3  20         29.18         27.36         5.91 o
   0   3  20        124.19        129.95         9.99 o
   1   3  20         30.25         48.36        14.21 o
   2   3  20        105.40         96.79        13.01 o
   3   3  20         67.09         80.52        22.53 o
   4   3  20        244.38        214.49        31.77 o
   5   3  20         17.84         21.13        16.56 o
  -5   4  20         11.45         43.68        16.14 o
  -4   4  20         28.27         22.07        33.19 o
  -3   4  20         46.09         39.89        11.56 o
  -2   4  20        654.20        615.90        23.87 o
  -1   4  20        115.05        110.34         9.27 o
   0   4  20        148.41        156.36        11.21 o
   1   4  20        116.65        125.29        13.36 o
   2   4  20        658.02        656.44        29.03 o
   3   4  20         44.31         43.77        18.79 o
   4   4  20         29.08         18.71        16.33 o
   5   4  20         11.59          8.36        16.75 o
  -5   5  20          9.60         -4.43        13.13 o
  -4   5  20         19.62         46.01        15.21 o
  -3   5  20        261.57        224.37        44.13 o
  -2   5  20         56.40         77.83        15.29 o
  -1   5  20         73.02         77.38        20.41 o
   0   5  20         81.57         70.93        12.51 o
   1   5  20         73.73         72.79        11.42 o
   2   5  20         55.67         62.06         9.04 o
   3   5  20        262.20        246.94        32.99 o
   4   5  20         19.63         57.47        23.66 o
   5   5  20          9.78         32.53        20.64 o
  -4   6  20         16.01         33.31        29.63 o
  -3   6  20          4.20         12.79        12.16 o
  -2   6  20         17.96         12.72        11.95 o
  -1   6  20         41.51         33.49        11.34 o
   0   6  20         92.40         92.00        20.22 o
   1   6  20         39.09         46.96        14.04 o
   2   6  20         17.28         11.58         8.54 o
   3   6  20          3.92          7.54         7.65 o
  -4   7  20        104.55        133.29        24.07 o
  -3   7  20          0.17         23.96        14.83 o
  -2   7  20         16.54          6.93        23.19 o
  -1   7  20         13.12          4.60        11.64 o
   0   7  20        162.43        157.00        17.73 o
   1   7  20         12.62         -0.48         9.51 o
   2   7  20         17.17         15.73         6.60 o
  -3   8  20         17.64         16.07        47.51 o
  -2   8  20          6.20          4.70        19.56 o
  -1   8  20         87.28         65.44        15.21 o
   0   8  20          2.97          9.93        10.18 o
   1   8  20         86.67         91.45        13.30 o
   2   8  20          6.16         14.42        12.55 o
  -3   9  20         16.44         -7.18        19.48 o
  -2   9  20         25.48         -0.62        21.49 o
  -1   9  20         29.63         42.32        14.16 o
   0   9  20         32.76         20.34        12.23 o
   1   9  20         30.99         30.14        21.16 o
   2   9  20         25.50         28.04        15.35 o
  -1  10  20         46.31         36.02        17.56 o
   0  10  20         78.88        109.53        17.92 o
   1  10  20         46.85         37.81        17.96 o
   1   0  21        142.29        151.05        10.51 o
   2   0  21        105.71        118.81        11.01 o
   3   0  21          0.88         10.43         5.95 o
   4   0  21          6.06         -8.75         8.75 o
   5   0  21        168.06        224.48        36.32 o
  -5   1  21         32.02         71.11        24.56 o
  -4   1  21        241.44        226.11        27.52 o
  -3   1  21        384.76        379.99        17.37 o
  -2   1  21         94.50         92.90         9.62 o
  -1   1  21        221.54        211.46        12.07 o
   0   1  21        105.28         99.80         8.30 o
   1   1  21        226.82        216.26        12.77 o
   2   1  21         98.63         93.79        14.22 o
   3   1  21        380.12        367.18        29.69 o
   4   1  21        244.05        221.11        33.30 o
   5   1  21         32.21         36.56        21.34 o
  -5   2  21          6.38          5.56        19.21 o
  -4   2  21          7.46         -8.48        18.61 o
  -3   2  21         57.29         55.37         6.56 o
  -2   2  21        107.44        115.08        11.46 o
  -1   2  21        385.44        367.28        17.80 o
   0   2  21          0.36         -5.60         5.91 o
   1   2  21        382.47        362.41        16.72 o
   2   2  21        107.42        142.15        27.19 o
   3   2  21         55.51         93.37        23.11 o
   4   2  21          7.80         52.92        22.04 o
   5   2  21          6.68         -7.86        16.39 o
  -5   3  21          5.82          4.15        19.92 o
  -4   3  21         26.15         37.13        22.56 o
  -3   3  21        108.40        115.35        20.72 o
  -2   3  21         67.77         90.63         8.51 o
  -1   3  21        273.77        281.24        13.87 o
   0   3  21         13.91          7.51         5.89 o
   1   3  21        281.16        218.00        18.62 o
   2   3  21         67.78         75.86        22.53 o
   3   3  21        108.55        131.15        28.05 o
   4   3  21         26.04         45.44        19.45 o
   5   3  21          5.70         21.15        18.43 o
  -5   4  21          7.01          8.22        20.25 o
  -4   4  21         85.83         97.38        18.79 o
  -3   4  21         79.53         76.33         9.15 o
  -2   4  21        206.92        187.63        13.91 o
  -1   4  21         30.91         28.31         6.50 o
   0   4  21        311.71        297.34        14.88 o
   1   4  21         31.97         28.32         8.91 o
   2   4  21        209.38        220.58        17.75 o
   3   4  21         75.91         60.03        21.45 o
   4   4  21         85.48        116.35        25.38 o
   5   4  21          7.90         22.94        18.72 o
  -5   5  21         11.28         -3.74        14.70 o
  -4   5  21        147.29        173.07        22.60 o
  -3   5  21         14.94         32.39        12.51 o
  -2   5  21         82.55         67.15        14.97 o
  -1   5  21        177.20        161.33        18.75 o
   0   5  21         19.06         18.50         9.93 o
   1   5  21        178.26        160.31        15.34 o
   2   5  21         86.16         79.80        10.55 o
   3   5  21         15.13         52.82        23.34 o
   4   5  21        145.43        184.63        33.63 o
   5   5  21         10.93         -6.30        20.52 o
  -4   6  21         11.68         -3.66        17.31 o
  -3   6  21        105.77        143.32        59.49 o
  -2   6  21         16.42         26.12        12.90 o
  -1   6  21          7.25         14.51        11.13 o
   0   6  21          4.02         -7.84         9.46 o
   1   6  21          6.52         10.80         7.96 o
   2   6  21         16.21         15.82         7.04 o
  -4   7  21          2.19         -3.78        29.32 o
  -3   7  21         22.81         39.56        15.69 o
  -2   7  21         24.14         28.30        13.40 o
  -1   7  21        208.97        225.57        22.28 o
   0   7  21        253.42        229.36        29.70 o
   1   7  21        204.76        190.98        17.19 o
   2   7  21         25.05         23.91         7.44 o
  -3   8  21          6.59         22.27        14.70 o
  -2   8  21         34.43         49.40        14.60 o
  -1   8  21         20.03         14.23        11.81 o
   0   8  21         45.54         32.13        11.21 o
   1   8  21         19.89         16.21         9.03 o
   2   8  21         34.51         23.66        13.32 o
  -2   9  21          4.58         -7.71        19.33 o
  -1   9  21         28.26         24.81        12.48 o
   0   9  21         41.87         45.85        13.36 o
   1   9  21         28.95         28.02        21.42 o
  -1  10  21         15.94         41.31        16.31 o
   0  10  21         34.80         23.16        19.16 o
   1  10  21         16.65         61.48        20.31 o
   0   0  22        691.84        770.86        31.76 o
   1   0  22          2.11         10.63         6.17 o
   2   0  22        152.58        169.80        12.95 o
   3   0  22        106.81        100.96        10.05 o
   4   0  22        133.73        103.55        25.80 o
   5   0  22          8.00         -7.43        20.26 o
  -5   1  22          6.78         29.12        21.97 o
  -4   1  22         33.75         57.26        21.71 o
  -3   1  22         10.92          9.62         4.68 o
  -2   1  22          3.95         13.34         6.79 o
  -1   1  22        307.72        282.46        16.47 o
   0   1  22        161.59        151.37        10.02 o
   1   1  22        299.36        323.49        18.50 o
   2   1  22          4.50         17.96        10.90 o
   3   1  22         10.34         52.88        20.93 o
   4   1  22         33.44         71.25        23.07 o
   5   1  22          7.17          5.85        19.44 o
  -5   2  22         16.07         42.47        20.21 o
  -4   2  22         56.85        111.24        26.90 o
  -3   2  22        146.74        129.72        18.85 o
  -2   2  22        185.46        176.26        12.36 o
  -1   2  22         55.02         59.45        10.35 o
   0   2  22          0.41          2.30         6.18 o
   1   2  22         55.02         71.28        29.17 o
   2   2  22        183.07        165.60        26.93 o
   3   2  22        146.15        185.73        30.24 o
   4   2  22         58.86         73.99        22.90 o
   5   2  22         16.11         23.89        19.64 o
  -5   3  22         23.88        115.41        31.79 o
  -4   3  22         54.91         32.45        21.61 o
  -3   3  22         11.89          4.99         6.34 o
  -2   3  22        319.31        314.96        14.74 o
  -1   3  22         19.89         31.07         6.96 o
   0   3  22          0.48         -0.73         6.74 o
   1   3  22         19.67         35.57        15.50 o
   2   3  22        319.35        358.12        38.97 o
   3   3  22         12.77         44.21        21.73 o
   4   3  22         54.79         62.44        18.91 o
   5   3  22         24.34         29.73        21.14 o
  -5   4  22         25.83          6.70        21.75 o
  -4   4  22         62.89         68.16        17.06 o
  -3   4  22        110.97         89.80        23.47 o
  -2   4  22         96.72         86.57        10.16 o
  -1   4  22        169.44        159.56        14.94 o
   0   4  22         14.88         20.97         7.81 o
   1   4  22        164.58        147.36        14.61 o
   2   4  22         93.21         96.68        18.83 o
   3   4  22        107.15        100.84        25.88 o
   4   4  22         63.94         68.68        25.71 o
   5   4  22         26.27         82.35        27.39 o
  -5   5  22          7.21         38.58        16.12 o
  -4   5  22         67.60         60.83        17.45 o
  -3   5  22         22.11         35.97        14.07 o
  -2   5  22        106.54        117.45        17.89 o
  -1   5  22        373.97        342.69        40.46 o
   0   5  22         18.96         24.47        10.08 o
   1   5  22        369.61        344.55        23.12 o
   2   5  22        107.92        112.94        12.28 o
   3   5  22         23.14         30.41        19.60 o
   4   5  22         67.73         98.36        26.19 o
   5   5  22          7.15          6.49        18.54 o
  -4   6  22         19.70          6.29        12.85 o
  -3   6  22          2.43          1.15        11.64 o
  -2   6  22          7.85         22.55        13.05 o
  -1   6  22         24.63         21.06        10.73 o
   0   6  22        531.49        547.56        30.79 o
   1   6  22         24.07         23.00         9.42 o
   2   6  22          8.15          5.45         9.38 o
  -4   7  22          2.89         11.59        14.77 o
  -3   7  22          4.36          4.64        19.55 o
  -2   7  22         89.50         97.62        18.25 o
  -1   7  22         21.70         36.44        14.85 o
   0   7  22         55.34         58.98        14.36 o
   1   7  22         22.51         20.64        10.01 o
   2   7  22         91.23         80.11        18.85 o
  -3   8  22         20.95         22.78        14.25 o
  -2   8  22          1.71         -2.17        26.27 o
  -1   8  22        196.03        199.38        23.23 o
   0   8  22         83.48         89.76        14.85 o
   1   8  22        195.57        220.13        19.58 o
   2   8  22          1.72         11.53        14.56 o
  -2   9  22         33.39         39.57        15.90 o
  -1   9  22          6.59          2.38        13.00 o
   0   9  22         18.34          8.81        14.89 o
   1   9  22          6.38          1.34        14.04 o
   2   9  22         32.28         35.73        15.34 o
   0  10  22          1.88          6.84        22.92 o
   1   0  23        285.95        290.13        14.94 o
   2   0  23        253.00        232.61        15.30 o
   3   0  23         25.13         22.96         6.42 o
   4   0  23         35.13         27.50        22.47 o
   5   0  23         38.70         11.10        19.89 o
  -5   1  23         37.61         25.49        23.51 o
  -4   1  23          9.16          0.32        18.55 o
  -3   1  23         14.19         27.55        13.45 o
  -2   1  23        285.19        266.49        15.53 o
  -1   1  23         27.81         28.51        10.41 o
   0   1  23        126.73        126.31         9.82 o
   1   1  23         26.80         42.70        12.70 o
   2   1  23        278.64        276.13        34.38 o
   3   1  23         16.06          9.02        16.62 o
   4   1  23          8.77         14.29        19.12 o
   5   1  23         38.41         71.53        26.41 o
  -5   2  23          4.64          4.17        19.15 o
  -4   2  23          9.24         19.67        21.10 o
  -3   2  23        165.32        142.78        10.46 o
  -2   2  23         52.12         48.68         8.05 o
  -1   2  23        215.32        213.68        14.77 o
   0   2  23         11.60         33.62        10.39 o
   1   2  23        218.54        248.83        24.40 o
   2   2  23         52.34         89.13        26.17 o
   3   2  23        164.10        169.13        30.28 o
   4   2  23          9.72         12.25        16.45 o
   5   2  23          4.70        -23.42        23.42 o
  -5   3  23          6.28         66.17        25.49 o
  -4   3  23         47.25         -1.55        19.11 o
  -3   3  23        218.85        223.65        38.22 o
  -2   3  23        175.89        171.44        11.33 o
  -1   3  23        174.75        176.04        29.81 o
   0   3  23        375.15        367.64        24.55 o
   1   3  23        172.33        163.46        17.25 o
   2   3  23        176.25        159.20        27.66 o
   3   3  23        218.49        245.63        35.22 o
   4   3  23         47.84         25.22        19.49 o
   5   3  23          6.55         22.21        22.70 o
  -5   4  23         30.26         51.08        26.44 o
  -4   4  23         73.43        116.84        21.07 o
  -3   4  23         16.84          9.70        11.26 o
  -2   4  23         76.77         78.25        11.10 o
  -1   4  23        153.38        123.09        10.58 o
   0   4  23        221.57        235.95        20.08 o
   1   4  23        155.66        138.74        20.83 o
   2   4  23         79.48         83.69        12.89 o
   3   4  23         16.19         33.05        20.40 o
   4   4  23         72.69         55.31        23.59 o
   5   4  23         30.72          1.51        18.25 o
  -4   5  23         21.62         30.55        15.14 o
  -3   5  23        130.05        169.72        24.88 o
  -2   5  23        107.54         99.93        26.47 o
  -1   5  23         12.47          9.85         8.82 o
   0   5  23          0.88         -4.51         9.56 o
   1   5  23         11.61         18.27        11.38 o
   2   5  23        108.06         91.50        15.87 o
   3   5  23        132.91        138.11        26.93 o
   4   5  23         21.52         60.69        24.03 o
  -4   6  23         30.93         59.05        45.63 o
  -3   6  23          1.13          4.53        13.28 o
  -2   6  23         43.12         75.84        16.51 o
  -1   6  23         36.53         14.77        11.91 o
   0   6  23          0.13         10.90        16.62 o
   1   6  23         35.66         26.02         9.06 o
   2   6  23         41.98         38.39         8.52 o
  -3   7  23         62.60         95.68        19.50 o
  -2   7  23         77.33        123.60        19.58 o
  -1   7  23         63.98         54.27        13.74 o
   0   7  23        258.33        250.79        23.00 o
   1   7  23         64.02         57.46        11.32 o
   2   7  23         75.99         98.34        19.18 o
  -3   8  23         15.06         21.10        15.88 o
  -2   8  23         33.97         49.68        16.65 o
  -1   8  23         73.19         85.94        16.34 o
   0   8  23         24.51          8.98        15.92 o
   1   8  23         72.74         86.95        13.53 o
   2   8  23         33.79         21.52        12.93 o
  -2   9  23         24.65         55.57        16.37 o
  -1   9  23         31.79         15.80        13.22 o
   0   9  23          5.93          6.68        12.97 o
   1   9  23         32.61         59.85        20.50 o
   0   0  24        139.13        137.46        16.63 o
   1   0  24          1.59          6.48         7.44 o
   2   0  24        375.32        345.60        18.83 o
   3   0  24          1.48         -0.63         5.98 o
   4   0  24          4.22         53.16        24.21 o
   5   0  24          6.53         30.78        21.79 o
  -5   1  24          1.60         -3.07        19.66 o
  -4   1  24         73.06         47.64        23.15 o
  -3   1  24        131.77        115.38        10.94 o
  -2   1  24        222.69        232.73        15.19 o
  -1   1  24        161.51        159.80        13.55 o
   0   1  24        716.49        695.04        27.91 o
   1   1  24        158.55        130.36        13.17 o
   2   1  24        226.20        214.25        18.82 o
   3   1  24        130.24        123.71        28.10 o
   4   1  24         73.73         97.06        26.62 o
   5   1  24          1.38         -0.15        20.79 o
  -5   2  24          4.00         -1.15        20.00 o
  -4   2  24        112.27        161.80        32.39 o
  -3   2  24         82.10         82.31        12.92 o
  -2   2  24        112.59        111.16        16.08 o
  -1   2  24        473.20        473.19        21.75 o
   0   2  24          3.53          6.26         8.35 o
   1   2  24        471.44        466.08        28.04 o
   2   2  24        114.01        100.43        26.05 o
   3   2  24         81.75         45.88        20.65 o
   4   2  24        108.76        163.33        31.16 o
   5   2  24          4.22         14.58        21.10 o
  -5   3  24         53.28        -23.47        25.55 o
  -4   3  24         49.51         91.00        28.47 o
  -3   3  24         75.45         99.65        26.18 o
  -2   3  24         78.80         72.42         9.34 o
  -1   3  24        314.35        281.04        16.94 o
   0   3  24        134.59         96.10        21.80 o
   1   3  24        315.98        312.95        23.67 o
   2   3  24         79.20         86.67        24.29 o
   3   3  24         77.64         78.49        23.21 o
   4   3  24         48.87         39.54        23.09 o
   5   3  24         52.64         39.78        20.97 o
  -5   4  24         13.95         -3.72        22.06 o
  -4   4  24         18.15         30.06        14.11 o
  -3   4  24         37.24         46.21        14.08 o
  -2   4  24        195.69        173.86        28.18 o
  -1   4  24         41.69         33.07         7.47 o
   0   4  24         75.76         78.52        23.69 o
   1   4  24         42.44         37.30        14.23 o
   2   4  24        197.84        226.89        32.66 o
   3   4  24         35.86         55.46        21.26 o
   4   4  24         16.88         10.15        18.91 o
   5   4  24         14.16         63.26        26.55 o
  -4   5  24         36.10         58.42        24.40 o
  -3   5  24         15.55        -13.07        13.07 o
  -2   5  24         11.16         -7.55        12.15 o
  -1   5  24        123.39        122.66        13.01 o
   0   5  24        381.18        383.39        26.02 o
   1   5  24        125.62        123.52        14.30 o
   2   5  24         10.00         19.33        11.01 o
   3   5  24         15.64         38.50        21.38 o
   4   5  24         36.03         69.96        24.90 o
  -4   6  24         30.03         41.19        17.34 o
  -3   6  24         13.67         40.30        15.43 o
  -2   6  24         20.17         46.71        15.28 o
  -1   6  24        206.22        201.88        21.61 o
   0   6  24         94.49        102.45        15.54 o
   1   6  24        207.66        233.04        19.16 o
   2   6  24         19.48         21.92         8.65 o
  -3   7  24          4.98         12.52        27.20 o
  -2   7  24          0.21         29.72        18.54 o
  -1   7  24         14.78         -1.57        11.23 o
   0   7  24         93.86        110.91        24.51 o
   1   7  24         14.32         16.91         8.70 o
   2   7  24          0.24         21.12        12.71 o
  -2   8  24         37.47         31.83        15.12 o
  -1   8  24          1.89          2.65        15.75 o
   0   8  24        130.83        129.18        19.15 o
   1   8  24          1.98          1.59        11.47 o
   2   8  24         36.15         29.42        13.67 o
  -1   9  24         12.74         10.59        13.51 o
   1   9  24         12.44         15.97        17.78 o
   1   0  25          6.34         13.33         9.59 o
   2   0  25         18.29         14.40         8.85 o
   3   0  25          0.23          4.14         8.69 o
   4   0  25         11.81         45.15        23.67 o
   5   0  25         35.75        114.95        29.19 o
  -5   1  25          2.16          7.44        19.61 o
  -4   1  25          5.90         14.38        20.29 o
  -3   1  25        113.29        122.82        23.48 o
  -2   1  25        163.95        164.79        18.28 o
  -1   1  25        414.27        377.16        24.92 o
   0   1  25        203.50        184.34        19.84 o
   1   1  25        408.47        399.20        21.65 o
   2   1  25        168.38        173.46        21.14 o
   3   1  25        115.04        126.16        14.89 o
   4   1  25          5.88        -22.99        22.99 o
   5   1  25          2.06        -22.96        22.96 o
  -5   2  25         10.56         26.72        20.13 o
  -4   2  25          8.23         -5.14        21.65 o
  -3   2  25         14.60         16.88         9.58 o
  -2   2  25         82.12         62.00        10.08 o
  -1   2  25         25.25         19.01        17.05 o
   0   2  25          9.16         11.50        14.51 o
   1   2  25         25.38         25.03        11.68 o
   2   2  25         79.33         75.06        23.45 o
   3   2  25         14.50         -8.24        19.31 o
   4   2  25          8.36         21.41        21.09 o
   5   2  25         10.34        -14.64        20.36 o
  -5   3  25         18.21         10.04        20.06 o
  -4   3  25          0.07         -8.62        21.17 o
  -3   3  25         28.68         19.32        19.18 o
  -2   3  25         46.61         58.50         8.61 o
  -1   3  25          5.50          9.86         6.87 o
   0   3  25          5.06         57.20        19.86 o
   1   3  25          4.39          7.05        11.01 o
   2   3  25         47.13         44.34        19.89 o
   3   3  25         29.88         51.29        23.89 o
   4   3  25          0.10        -11.36        16.98 o
   5   3  25         18.34         19.15        20.81 o
  -4   4  25         40.52         20.45        23.96 o
  -3   4  25         75.11         82.37        18.04 o
  -2   4  25         67.13         72.25        13.00 o
  -1   4  25         41.60         42.36        10.83 o
   0   4  25        104.66         85.99        20.45 o
   1   4  25         43.53         49.70        18.09 o
   2   4  25         68.71         67.81        14.25 o
   3   4  25         74.84         77.19        25.70 o
   4   4  25         40.10         92.92        27.76 o
  -4   5  25         41.32         58.50        16.78 o
  -3   5  25          1.78         13.55        12.09 o
  -2   5  25         16.01         36.42        13.37 o
  -1   5  25        122.65        125.43        13.47 o
   0   5  25         63.59         57.92        13.00 o
   1   5  25        122.79        147.53        16.09 o
   2   5  25         16.64         34.75        12.94 o
   3   5  25          1.71          6.69        18.56 o
   4   5  25         41.13         60.09        25.74 o
  -4   6  25          1.08         25.62        13.79 o
  -3   6  25         61.65        109.62        20.39 o
  -2   6  25         87.72        119.79        27.55 o
  -1   6  25         61.23         78.71        16.74 o
   0   6  25        225.97        238.08        22.05 o
   1   6  25         60.30         66.88        12.35 o
   2   6  25         86.54         53.53        14.27 o
  -3   7  25         12.65         10.97        21.07 o
  -2   7  25         22.98         23.50        21.32 o
  -1   7  25          4.29          8.83        12.14 o
   0   7  25        137.54        127.46        17.26 o
   1   7  25          3.66          3.32         8.53 o
   2   7  25         22.54         32.51        17.32 o
  -2   8  25          7.98         10.11        12.63 o
  -1   8  25         58.14         42.73        13.76 o
   0   8  25         54.35         57.51        15.15 o
   1   8  25         59.28         39.77        18.05 o
  -1   9  25         89.18         92.35        18.25 o
   0   9  25          0.01        -12.48        12.48 o
   1   9  25         90.32         92.66        24.08 o
   0   0  26       2492.81       2381.81       102.47 o
   1   0  26          0.51         -0.41        12.16 o
   2   0  26         12.29          3.70         9.64 o
   3   0  26          0.13          2.22        19.72 o
   4   0  26          0.14          2.71        17.70 o
   5   0  26          5.80        -19.26        20.19 o
  -5   1  26         14.61        -13.84        21.13 o
  -4   1  26         67.98        147.06        32.10 o
  -3   1  26          9.75         23.81        22.41 o
  -2   1  26         71.77         82.64        13.28 o
  -1   1  26        411.30        358.57        24.86 o
   0   1  26         38.69         29.45        12.71 o
   1   1  26        410.29        447.57        29.17 o
   2   1  26         72.54         66.58        15.88 o
   3   1  26         10.27         35.74        20.60 o
   4   1  26         67.79        117.74        30.12 o
   5   1  26         14.45         40.84        24.48 o
  -5   2  26         18.56         11.50        22.31 o
  -4   2  26          4.23         33.38        22.51 o
  -3   2  26        150.87        207.88        34.43 o
  -2   2  26         11.00         11.75         7.06 o
  -1   2  26        330.96        312.05        29.60 o
   0   2  26         97.04        101.98        22.72 o
   1   2  26        331.72        358.28        26.15 o
   2   2  26         11.09         44.01        18.82 o
   3   2  26        152.70        152.16        30.09 o
   4   2  26          4.26        -10.38        19.45 o
   5   2  26         18.74         21.90        21.61 o
  -4   3  26         26.60         51.89        25.83 o
  -3   3  26         49.28         23.02        18.85 o
  -2   3  26        206.19        222.21        15.11 o
  -1   3  26         79.65         66.99        12.73 o
   0   3  26         50.42         94.52        22.84 o
   1   3  26         80.45         96.32        15.97 o
   2   3  26        210.32        249.80        36.18 o
   3   3  26         48.47         28.56        21.89 o
   4   3  26         24.52         14.02        19.13 o
  -4   4  26          8.81         23.78        21.10 o
  -3   4  26         94.65        115.01        28.78 o
  -2   4  26        123.28        133.93        13.47 o
  -1   4  26         75.04         62.47        14.30 o
   0   4  26         48.17         52.85        19.94 o
   1   4  26         75.88         79.97        17.98 o
   2   4  26        124.69        136.16        16.61 o
   3   4  26         93.30         88.96        24.17 o
   4   4  26          8.63          9.78        19.42 o
  -4   5  26         14.20         36.02        17.32 o
  -3   5  26         20.24         31.88        19.38 o
  -2   5  26         11.25         27.27        27.81 o
  -1   5  26        450.06        440.30        31.17 o
   0   5  26         19.29          2.31        15.39 o
   1   5  26        448.23        484.57        39.01 o
   2   5  26         11.04          9.80         9.20 o
   3   5  26         20.61         74.20        25.37 o
   4   5  26         14.40         26.12        19.80 o
  -3   6  26         24.06          2.53        14.74 o
  -2   6  26         36.96         57.79        34.48 o
  -1   6  26         18.02         11.22        12.06 o
   0   6  26         38.04         36.24        12.69 o
   1   6  26         17.58          4.82         9.28 o
  -3   7  26          2.81          4.40        14.12 o
  -2   7  26         13.10         16.78        31.13 o
  -1   7  26         16.50         21.51        12.88 o
   0   7  26          5.11         11.75        10.98 o
   1   7  26         16.05         21.87        10.75 o
   2   7  26         13.53         17.40        11.94 o
  -2   8  26          0.48         10.20        13.20 o
  -1   8  26         17.74         11.61        15.67 o
   0   8  26          0.00          5.38        10.89 o
   1   8  26         18.29         46.62        20.44 o
   1   0  27        172.41        163.26        29.39 o
   2   0  27         30.07         40.36        10.88 o
   3   0  27         92.15         98.92        26.09 o
   4   0  27         31.91         21.54        19.35 o
  -4   1  27         25.50         13.19        18.75 o
  -3   1  27         36.12         30.31        20.16 o
  -2   1  27         24.66         46.00        10.74 o
  -1   1  27        327.09        324.72        36.03 o
   0   1  27          8.96          8.41        16.69 o
   1   1  27        330.38        381.48        28.36 o
   2   1  27         25.35         21.66        11.20 o
   3   1  27         36.17         52.46        24.64 o
   4   1  27         25.08        -14.40        20.74 o
  -4   2  27         26.34         29.88        19.51 o
  -3   2  27        142.34        196.99        34.58 o
  -2   2  27         22.09         -0.42         7.83 o
  -1   2  27         25.47         19.04        17.68 o
   0   2  27         38.27         60.71        20.19 o
   1   2  27         23.86         35.63        14.03 o
   2   2  27         23.58         -0.75        20.77 o
   3   2  27        142.38        145.66        30.07 o
   4   2  27         26.33        -17.93        22.62 o
  -4   3  27          6.52         -0.38        20.06 o
  -3   3  27         86.70         87.32        26.04 o
  -2   3  27         37.88         41.14         8.18 o
  -1   3  27         41.47         28.69        18.46 o
   0   3  27         31.50         19.98        14.71 o
   1   3  27         43.27         49.11        18.04 o
   2   3  27         36.84         42.48        22.01 o
   3   3  27         85.93         77.65        24.37 o
   4   3  27          6.68         43.67        27.53 o
  -4   4  27         37.35         44.05        22.16 o
  -3   4  27         33.94         41.79        20.43 o
  -2   4  27        171.08        201.10        32.55 o
  -1   4  27         47.46         26.77        16.95 o
   0   4  27         87.64        120.23        24.83 o
   1   4  27         46.21         39.48        16.95 o
   2   4  27        169.06        152.27        17.98 o
   3   4  27         34.54         51.90        23.78 o
   4   4  27         38.36         51.00        26.46 o
  -4   5  27         34.33         35.51        27.68 o
  -3   5  27         18.47         23.13        13.97 o
  -2   5  27          1.28         37.37        34.24 o
  -1   5  27          2.33         -0.20        11.56 o
   0   5  27        238.91        233.47        21.90 o
   1   5  27          2.52         23.34        14.96 o
   2   5  27          1.03          8.80        11.12 o
   3   5  27         18.90         21.83        20.62 o
   4   5  27         35.02          5.42        21.09 o
  -3   6  27         28.44         37.58        17.24 o
  -2   6  27          0.79         26.54        13.63 o
  -1   6  27          6.42         -8.53        15.33 o
   0   6  27         69.85         56.11        13.75 o
   1   6  27          7.01         11.10        13.83 o
  -2   7  27         41.85         57.71        17.55 o
  -1   7  27         19.08         -1.20        23.51 o
   0   7  27          8.53         16.93        12.31 o
   1   7  27         18.54         34.25        24.73 o
  -1   8  27         41.58         22.55        14.57 o
   0   8  27          1.08         -2.97        20.61 o
   1   8  27         42.19         39.94        18.72 o
   0   0  28        214.46        208.87        30.03 o
   1   0  28         98.03         79.58        24.07 o
   2   0  28         20.03         10.42         8.44 o
   3   0  28          5.90        -22.99        22.99 o
   4   0  28          0.44          4.80        20.23 o
  -4   1  28          4.89          1.46        18.44 o
  -3   1  28          2.55        -17.16        18.16 o
  -2   1  28         15.64         23.50         9.72 o
  -1   1  28        108.80         63.54        20.89 o
   0   1  28        345.79        345.74        27.84 o
   1   1  28        110.59        106.60        17.24 o
   2   1  28         14.33         38.33        20.49 o
   3   1  28          2.23         -1.98        16.48 o
   4   1  28          5.15          4.89        20.03 o
  -4   2  28         10.47        -26.14        26.14 o
  -3   2  28          1.94         39.54        23.41 o
  -2   2  28         96.10         83.98        13.75 o
  -1   2  28         78.46         45.58        21.32 o
   0   2  28         32.47         51.81        20.37 o
   1   2  28         78.86         83.72        15.78 o
   2   2  28         96.36        145.59        31.22 o
   3   2  28          2.20         15.58        19.86 o
   4   2  28         10.24         41.09        23.56 o
  -4   3  28          0.90         -2.37        19.62 o
  -3   3  28         53.73         49.61        21.87 o
  -2   3  28         47.25         90.88        27.90 o
  -1   3  28         17.84         39.51        20.47 o
   0   3  28         18.01         -4.03        15.56 o
   1   3  28         18.26         17.55        25.59 o
   2   3  28         47.46         56.92        24.29 o
   3   3  28         54.44        146.31        34.49 o
   4   3  28          0.79        -13.89        20.57 o
  -4   4  28          3.89         -7.22        21.43 o
  -3   4  28         11.33        -23.29        23.29 o
  -2   4  28         85.31         75.41        24.01 o
  -1   4  28        112.82        132.25        26.44 o
   0   4  28         26.66         52.60        19.74 o
   1   4  28        114.05        115.47        22.38 o
   2   4  28         83.75         81.00        14.08 o
   3   4  28         11.76          4.41        16.78 o
   4   4  28          4.01         -3.04        21.62 o
  -3   5  28          9.04         46.42        35.84 o
  -2   5  28         46.20         29.92        31.89 o
  -1   5  28         33.52         58.45        26.53 o
   0   5  28          2.64         19.07        17.14 o
   1   5  28         33.00         19.57        15.26 o
   2   5  28         45.28         35.33        12.45 o
  -3   6  28         34.17         26.70        27.15 o
  -2   6  28          4.40          5.86        11.95 o
  -1   6  28         48.99         50.55        15.59 o
   0   6  28          0.34         10.30        20.80 o
   1   6  28         50.13         21.23        13.37 o
  -2   7  28          8.70         21.61        18.87 o
  -1   7  28          0.14         12.86        16.05 o
   0   7  28         22.49         29.18        12.47 o
   1   7  28          0.08          3.04        22.39 o
  -1   8  28         23.25         18.53        13.91 o
   0   8  28         60.15         69.80        15.31 o
   1   8  28         23.51         38.53        20.98 o
   1   0  29         61.66         89.30        26.28 o
   2   0  29         34.56         41.81        21.85 o
   3   0  29          0.71         -3.87        20.49 o
   4   0  29         87.23        104.31        31.32 o
  -4   1  29         15.87         39.79        24.09 o
  -3   1  29         10.81         11.34        21.40 o
  -2   1  29         49.21         60.98        23.94 o
  -1   1  29         10.84          4.11        16.77 o
   0   1  29         40.63         26.90        13.76 o
   1   1  29         11.34         44.76        14.67 o
   2   1  29         50.73         26.86        20.68 o
   3   1  29         10.49        -19.52        19.52 o
   4   1  29         16.02         82.20        29.15 o
  -4   2  29          9.63         31.68        25.46 o
  -3   2  29         23.91         35.99        23.29 o
  -2   2  29         38.30         59.66        26.46 o
  -1   2  29         61.52         76.70        23.95 o
   0   2  29          1.18         21.85        15.93 o
   1   2  29         62.68         90.97        25.89 o
   2   2  29         37.21         79.62        29.75 o
   3   2  29         24.73         48.47        24.64 o
   4   2  29          9.96         11.40        22.71 o
  -4   3  29          9.97        -19.15        21.02 o
  -3   3  29          6.93         -4.60        19.18 o
  -2   3  29        173.79        240.31        35.82 o
  -1   3  29          6.00         19.09        18.49 o
   0   3  29         28.06         69.97        20.99 o
   1   3  29          5.75         -0.72        13.40 o
   2   3  29        172.95        157.14        30.92 o
   3   3  29          7.16         56.94        26.56 o
   4   3  29          9.93         28.82        23.12 o
  -3   4  29         58.54         36.47        21.68 o
  -2   4  29         67.84        104.95        26.77 o
  -1   4  29         17.58         56.11        22.43 o
   0   4  29          8.31        -11.06        16.92 o
   1   4  29         18.66         23.19        13.91 o
   2   4  29         66.19         58.29        23.95 o
   3   4  29         57.62         86.07        28.54 o
  -3   5  29         35.39         -6.08        19.40 o
  -2   5  29          0.06        -13.41        13.41 o
  -1   5  29          3.85         -7.66        17.11 o
   0   5  29          0.15          5.80        17.42 o
   1   5  29          3.76         22.58        16.37 o
   2   5  29          0.08          9.19        10.24 o
  -2   6  29          6.23          9.14        32.67 o
  -1   6  29          0.74        -13.56        13.56 o
   0   6  29          3.23          0.75        14.89 o
   1   6  29          0.63        -10.88        15.79 o
  -2   7  29         55.52        100.50        19.77 o
  -1   7  29         17.91          7.43        15.28 o
   0   7  29         31.91         43.20        15.03 o
   1   7  29         17.39         57.12        20.33 o
   0   0  30         84.72         35.81        19.95 o
   1   0  30          3.24        -18.80        18.80 o
   2   0  30         46.20         86.28        24.37 o
   3   0  30         18.04         29.82        25.62 o
   4   0  30          0.55          9.38        21.99 o
  -4   1  30          4.11        -17.28        23.08 o
  -3   1  30          8.39          9.51        20.81 o
  -2   1  30         30.04         32.97        20.68 o
  -1   1  30        135.72        171.13        32.23 o
   0   1  30         33.21         48.71        31.69 o
   1   1  30        134.84        182.00        32.13 o
   2   1  30         29.15         95.30        29.74 o
   3   1  30          8.55        -19.62        21.51 o
   4   1  30          4.21         61.99        28.52 o
  -4   2  30          9.06         16.69        22.41 o
  -3   2  30         28.47         63.82        28.38 o
  -2   2  30          4.39         -4.07        17.37 o
  -1   2  30          5.75         21.38        18.34 o
   0   2  30          5.79         37.79        20.96 o
   1   2  30          5.87         10.11        31.01 o
   2   2  30          4.36         16.98        18.95 o
   3   2  30         28.74         43.28        24.73 o
   4   2  30          8.58         17.38        21.92 o
  -3   3  30          5.70          5.39        21.94 o
  -2   3  30         54.21         71.16        25.95 o
  -1   3  30         13.03         61.30        22.43 o
   0   3  30         29.35         47.89        19.91 o
   1   3  30         12.98          5.64        11.63 o
   2   3  30         54.65         47.46        23.24 o
   3   3  30          5.21         42.46        21.96 o
  -3   4  30         11.47         -1.39        20.93 o
  -2   4  30          0.79         26.09        21.69 o
  -1   4  30          5.94         10.89        16.90 o
   0   4  30          1.63         20.50        17.02 o
   1   4  30          5.45          9.97        15.29 o
   2   4  30          0.86         -6.74        22.45 o
   3   4  30         11.14         26.49        19.80 o
  -3   5  30          0.23        -21.76        21.76 o
  -2   5  30          9.31         31.71        23.19 o
  -1   5  30         35.72         51.39        22.13 o
   0   5  30          0.03         27.97        17.28 o
   1   5  30         35.20         26.73        15.54 o
  -2   6  30          2.83         23.82        14.85 o
  -1   6  30          2.95         -9.62        13.25 o
   0   6  30         30.89          1.77        15.48 o
   1   6  30          3.17         22.64        16.11 o
  -1   7  30          5.65         13.91        13.31 o
   0   7  30         39.94         26.03        12.73 o
   1   0  31          6.99         -6.30        17.56 o
   2   0  31          6.27          8.06        17.01 o
   3   0  31         91.76        117.51        31.88 o
   4   0  31         15.70         38.38        25.83 o
  -4   1  31         25.42          6.06        24.48 o
  -3   1  31         25.50          8.77        20.98 o
  -2   1  31          1.79          2.01        17.25 o
  -1   1  31          7.45         30.24        20.06 o
   0   1  31         30.17         50.77        15.43 o
   1   1  31          6.74         20.15        21.94 o
   2   1  31          2.11         47.06        25.66 o
   3   1  31         25.06         36.29        26.68 o
   4   1  31         25.69        126.09        34.94 o
  -3   2  31         22.93        -19.21        22.04 o
  -2   2  31         30.99         27.25        22.01 o
  -1   2  31         22.23          2.16        17.25 o
   0   2  31         17.07         13.03        17.09 o
   1   2  31         22.09         44.30        17.76 o
   2   2  31         31.32         52.93        24.88 o
   3   2  31         22.50         83.66        31.48 o
  -3   3  31         52.82         81.02        25.34 o
  -2   3  31         33.58         27.57        20.38 o
  -1   3  31         69.82         64.11        23.06 o
   0   3  31          0.07         -3.69        16.21 o
   1   3  31         67.39         63.65        21.19 o
   2   3  31         33.47         33.36        24.53 o
   3   3  31         53.35         29.67        21.21 o
  -3   4  31         27.66         45.11        23.04 o
  -2   4  31         10.50         21.01        21.47 o
  -1   4  31          4.01         38.93        22.04 o
   0   4  31         23.52         51.77        22.33 o
   1   4  31          3.98          7.40        17.30 o
   3   4  31         27.35        115.71        33.42 o
  -2   5  31          4.60         12.27        20.04 o
  -1   5  31          8.17        -22.38        22.38 o
   0   5  31         11.78          7.58        16.16 o
   1   5  31          8.24          8.70        15.68 o
  -2   6  31          2.34         20.76        14.76 o
  -1   6  31          9.05         13.73        16.89 o
   0   6  31         37.60         43.43        19.89 o
   1   6  31          9.12         22.98        13.97 o
   0   0  32         48.40         65.80        23.17 o
   1   0  32         42.60         45.99        21.49 o
   2   0  32          8.68         88.49        26.68 o
   3   0  32          5.30         15.00        21.80 o
  -3   1  32          6.07         22.66        21.09 o
  -2   1  32         14.53         47.50        25.19 o
  -1   1  32          8.37         26.85        21.19 o
   0   1  32          2.25         35.80        28.97 o
   1   1  32          8.94         33.86        15.60 o
   2   1  32         14.77         -4.89        22.42 o
   3   1  32          5.77         81.27        28.09 o
  -3   2  32         59.27         83.12        30.08 o
  -2   2  32         11.64         -2.46        19.88 o
  -1   2  32          7.20         51.95        21.48 o
   0   2  32         38.22         26.00        19.41 o
   1   2  32          7.59         38.00        21.53 o
   2   2  32         11.99         38.64        24.51 o
   3   2  32         58.12        113.01        30.46 o
  -3   3  32         31.21         55.97        26.79 o
  -1   3  32         12.56        -13.35        17.61 o
   0   3  32         23.53         34.07        19.24 o
   1   3  32         12.41         14.91        15.74 o
   2   3  32         38.11         16.83        20.64 o
   3   3  32         31.23         62.95        27.08 o
  -2   4  32         11.96        -15.29        19.26 o
  -1   4  32         38.64         59.64        22.82 o
   0   4  32          9.82         12.45        16.80 o
   1   4  32         38.76         52.33        18.10 o
  -2   5  32         20.05          4.80        21.23 o
  -1   5  32         14.11         33.70        19.55 o
   0   5  32         10.84         19.21        19.35 o
   1   5  32         14.01          4.78        15.51 o
  -1   6  32          0.07         38.11        22.98 o
   0   6  32         25.03         25.76        21.44 o
   1   6  32          0.08        -13.63        14.92 o
   1   0  33          4.32         -5.25        18.81 o
   2   0  33          1.99         49.42        26.09 o
   3   0  33          0.88         22.94        24.04 o
  -3   1  33         14.25         -2.29        19.30 o
  -2   1  33         41.98         45.51        24.83 o
  -1   1  33          4.80        -13.02        20.87 o
   0   1  33          4.72         30.62        14.10 o
   1   1  33          4.51        -16.99        16.99 o
   2   1  33         41.94         61.67        26.59 o
   3   1  33         15.05         69.68        28.46 o
  -3   2  33         28.94         88.60        31.62 o
  -2   2  33         12.23         22.66        18.71 o
  -1   2  33         13.19         35.11        23.83 o
   0   2  33         46.29         86.12        25.82 o
   1   2  33         13.03         33.94        18.27 o
   2   2  33         12.09          6.70        20.06 o
   3   2  33         28.60         79.19        29.39 o
  -2   3  33         26.70         36.81        23.21 o
  -1   3  33          9.31         20.99        21.21 o
   0   3  33        152.33        185.60        32.87 o
   1   3  33          9.58         37.11        20.30 o
   2   3  33         26.92         57.01        26.77 o
  -2   4  33          3.99         -6.35        21.13 o
  -1   4  33          4.13         47.49        24.73 o
   0   4  33          2.97          2.69        16.64 o
   1   4  33          4.26         22.68        19.57 o
  -1   5  33         10.12         13.23        19.97 o
   0   5  33         13.80         18.46        17.44 o
   1   5  33         10.49         10.95        15.65 o
   0   0  34        112.69        107.57        29.11 o
   1   0  34         21.25         25.50        20.28 o
   2   0  34          0.90          4.55        19.14 o
   3   0  34         16.59         34.29        22.32 o
  -2   1  34         51.89         94.12        30.28 o
  -1   1  34          2.54         23.75        24.60 o
   0   1  34         33.88         72.64        25.03 o
   1   1  34          2.41          7.04        18.97 o
   2   1  34         52.39         35.00        25.82 o
  -2   2  34         40.03         48.80        22.55 o
  -1   2  34         11.42         21.67        19.32 o
   0   2  34         30.31         11.25        19.11 o
   1   2  34         11.40        -12.49        12.49 o
   2   2  34         40.54         41.83        23.77 o
  -2   3  34         13.49         58.39        23.22 o
  -1   3  34         10.08          3.96        19.26 o
   0   3  34         24.39         15.31        18.53 o
   1   3  34         10.05         11.76        18.51 o
   2   3  34         13.24         39.91        27.67 o
  -1   4  34         25.23         -7.47        18.52 o
   0   4  34          0.90         -7.02        17.07 o
   1   4  34         26.13         13.13        17.14 o
   0   5  34         72.47         51.81        22.74 o
   1   0  35          1.25         23.23        20.64 o
   2   0  35         10.42          1.59        21.39 o
  -2   1  35          3.14         33.88        24.60 o
  -1   1  35         45.57         68.18        27.53 o
   0   1  35         58.74        101.99        26.18 o
   1   1  35         45.66         52.25        25.06 o
   2   1  35          3.25          8.46        20.97 o
  -2   2  35          5.93          1.70        22.11 o
  -1   2  35          9.06         -6.88        17.51 o
   0   2  35         35.27         46.86        23.31 o
   1   2  35          9.06         -9.94        14.77 o
   2   2  35          6.36         23.36        20.94 o
  -1   3  35         10.36          8.68        19.82 o
   0   3  35          5.48         45.98        23.61 o
   1   3  35          9.82        -13.15        17.39 o
  -1   4  35         22.50         22.57        22.24 o
   0   4  35          7.86         31.46        21.88 o
   1   4  35         21.95         46.54        20.09 o
   0   0  36         21.76         73.78        26.80 o
   1   0  36         50.55          9.89        19.32 o
   2   0  36          8.00         68.61        32.31 o
  -1   1  36         34.67         32.14        23.30 o
   0   1  36          0.49         24.07        22.45 o
   1   1  36         35.53         42.29        25.99 o
  -1   2  36          0.34         63.23        26.62 o
   0   2  36          0.16         31.61        23.29 o
   1   2  36          0.28         27.27        16.00 o
  -1   3  36          7.74         15.14        19.99 o
   0   3  36         22.17         40.15        23.83 o
   1   3  36          8.04         15.52        18.74 o
   1   0  37         37.35         49.28        26.83 o
   0   1  37          7.67         28.90        23.58 o
   1   1  37          5.03        -19.19        23.26 o
                                                
